# Supplementary material for: Genetic evidence identifies a causal relationship between EBV infection and multiple myeloma risk
Source: Sci Rep. 2025 Feb 21;15:6357. doi: 10.1038/s41598-025-90479-1 (PMC11845450; doi:10.1038/s41598-025-90479-1)
Supplement: Supplementary file 2 — Supplementary Material 2 [file 41598_2025_90479_MOESM2_ESM.xlsx]

## Sheet: Supplementary Table 1
Supplementary Table 1. Basic information of GWAS datas.
Consortia	ID	Traits	Abbreviation	Ancestry	Samplesize
IEU Open GWAS	ebi-a-GCST90006897	Anti-Epstein-Barr virus IgG seropositivity	AEB-IgG	European	8735
IEU Open GWAS	ebi-a-GCST90006898	Epstein-Barr virus EA-D antibody levels	EA-D	European	7763
IEU Open GWAS	ebi-a-GCST90006899	Epstein-Barr virus EBNA-1 antibody levels	EBNA-1	European	7972
IEU Open GWAS	ebi-a-GCST90006900	Epstein-Barr virus VCA p18 antibody levels	VCA-p18	European	8518
IEU Open GWAS	ebi-a-GCST90006901	Epstein-Barr virus ZEBRA antibody levels	ZEBRA	European	8191
FinnGen Consortium(R11)	finngen_R11_C3_MULT_MYELOMA_EXALLC	Multiple myeloma	MM(R11)	European	345892
FinnGen Consortium(R10)	finngen_R10_C3_MULT_MYELOMA_EXALLC	Multiple myeloma	MM(R10)	European	314808
IEU Open GWAS	finn-b-E4_OBESITY	Obesity	Obesity	European	218735
IEU Open GWAS	ebi-a-GCST90001391	IgD+ B cell %B cell || id:ebi-a-GCST90001391		European	3658
IEU Open GWAS	ebi-a-GCST90001392	IgD+ CD38+ B cell Absolute Count || id:ebi-a-GCST90001392		European	3658
IEU Open GWAS	ebi-a-GCST90001393	IgD+ CD38dim B cell %B cell || id:ebi-a-GCST90001393		European	3658
IEU Open GWAS	ebi-a-GCST90001394	IgD+ CD38dim B cell Absolute Count || id:ebi-a-GCST90001394		European	3658
IEU Open GWAS	ebi-a-GCST90001395	IgD+ CD38- B cell %B cell || id:ebi-a-GCST90001395		European	3658
IEU Open GWAS	ebi-a-GCST90001396	IgD+ CD38- B cell Absolute Count || id:ebi-a-GCST90001396		European	3658
IEU Open GWAS	ebi-a-GCST90001397	Unswitched memory B cell %B cell || id:ebi-a-GCST90001397		European	3658
IEU Open GWAS	ebi-a-GCST90001398	Unswitched memory B cell Absolute Count || id:ebi-a-GCST90001398		European	3658
IEU Open GWAS	ebi-a-GCST90001399	IgD- CD27- B cell %B cell || id:ebi-a-GCST90001399		European	3658
IEU Open GWAS	ebi-a-GCST90001400	IgD+ B cell Absolute Count || id:ebi-a-GCST90001400		European	3658
IEU Open GWAS	ebi-a-GCST90001401	IgD- CD27- B cell Absolute Count || id:ebi-a-GCST90001401		European	3658
IEU Open GWAS	ebi-a-GCST90001402	Switched memory B cell %B cell || id:ebi-a-GCST90001402		European	3658
IEU Open GWAS	ebi-a-GCST90001403	Switched memory B cell Absolute Count || id:ebi-a-GCST90001403		European	3658
IEU Open GWAS	ebi-a-GCST90001404	Plasma Blast-Plasma Cell %B cell || id:ebi-a-GCST90001404		European	3658
IEU Open GWAS	ebi-a-GCST90001405	Plasma Blast-Plasma Cell Absolute Count || id:ebi-a-GCST90001405		European	3658
IEU Open GWAS	ebi-a-GCST90001406	Memory B cell %B cell || id:ebi-a-GCST90001406		European	3658
IEU Open GWAS	ebi-a-GCST90001407	Memory B cell Absolute Count || id:ebi-a-GCST90001407		European	3658
IEU Open GWAS	ebi-a-GCST90001408	Naive-mature B cell %B cell || id:ebi-a-GCST90001408		European	3658
IEU Open GWAS	ebi-a-GCST90001409	Naive-mature B cell Absolute Count || id:ebi-a-GCST90001409		European	3658
IEU Open GWAS	ebi-a-GCST90001410	IgD- CD38+ B cell %B cell || id:ebi-a-GCST90001410		European	3658
IEU Open GWAS	ebi-a-GCST90001411	IgD+ CD24+ B cell %B cell || id:ebi-a-GCST90001411		European	3658
IEU Open GWAS	ebi-a-GCST90001412	IgD+ CD24+ B cell Absolute Count || id:ebi-a-GCST90001412		European	3658
IEU Open GWAS	ebi-a-GCST90001413	IgD- CD24- B cell %B cell || id:ebi-a-GCST90001413		European	3658
IEU Open GWAS	ebi-a-GCST90001414	IgD- CD24- B cell Absolute Count || id:ebi-a-GCST90001414		European	3658
IEU Open GWAS	ebi-a-GCST90001415	IgD+ CD24- B cell %B cell || id:ebi-a-GCST90001415		European	3658
IEU Open GWAS	ebi-a-GCST90001416	IgD+ CD24- B cell Absolute Count || id:ebi-a-GCST90001416		European	3658
IEU Open GWAS	ebi-a-GCST90001417	CD24+ CD27+ B cell %B cell || id:ebi-a-GCST90001417		European	3658
IEU Open GWAS	ebi-a-GCST90001418	CD24+ CD27+ B cell Absolute Count || id:ebi-a-GCST90001418		European	3658
IEU Open GWAS	ebi-a-GCST90001419	CD20- B cell %B cell || id:ebi-a-GCST90001419		European	3658
IEU Open GWAS	ebi-a-GCST90001420	IgD- CD38+ B cell Absolute Count || id:ebi-a-GCST90001420		European	3658
IEU Open GWAS	ebi-a-GCST90001421	CD20- B cell Absolute Count || id:ebi-a-GCST90001421		European	3658
IEU Open GWAS	ebi-a-GCST90001422	CD20- CD38- B cell %B cell || id:ebi-a-GCST90001422		European	3658
IEU Open GWAS	ebi-a-GCST90001423	CD20- CD38- B cell Absolute Count || id:ebi-a-GCST90001423		European	3658
IEU Open GWAS	ebi-a-GCST90001424	IgD+ B cell %Lymphocyte || id:ebi-a-GCST90001424		European	3658
IEU Open GWAS	ebi-a-GCST90001425	IgD- CD38+ B cell %lymphocyte || id:ebi-a-GCST90001425		European	3658
IEU Open GWAS	ebi-a-GCST90001426	IgD- CD38dim B cell %lymphocyte || id:ebi-a-GCST90001426		European	3658
IEU Open GWAS	ebi-a-GCST90001427	IgD- CD38- B cell %lymphocyte || id:ebi-a-GCST90001427		European	3658
IEU Open GWAS	ebi-a-GCST90001428	IgD- CD38dim B cell %B cell || id:ebi-a-GCST90001428		European	3658
IEU Open GWAS	ebi-a-GCST90001429	IgD+ CD38+ B cell %lymphocyte || id:ebi-a-GCST90001429		European	3658
IEU Open GWAS	ebi-a-GCST90001430	IgD+ CD38dim B cell %lymphocyte || id:ebi-a-GCST90001430		European	3658
IEU Open GWAS	ebi-a-GCST90001431	IgD+ CD38- B cell %lymphocyte || id:ebi-a-GCST90001431		European	3658
IEU Open GWAS	ebi-a-GCST90001432	Unswitched memory B cell %lymphocyte || id:ebi-a-GCST90001432		European	3658
IEU Open GWAS	ebi-a-GCST90001433	IgD- CD27- B cell %lymphocyte || id:ebi-a-GCST90001433		European	3658
IEU Open GWAS	ebi-a-GCST90001434	Switched memory B cell %lymphocyte || id:ebi-a-GCST90001434		European	3658
IEU Open GWAS	ebi-a-GCST90001435	Plasma Blast-Plasma Cell %lymphocyte || id:ebi-a-GCST90001435		European	3658
IEU Open GWAS	ebi-a-GCST90001436	Memory B cell %lymphocyte || id:ebi-a-GCST90001436		European	3658
IEU Open GWAS	ebi-a-GCST90001437	Naive-mature B cell %lymphocyte || id:ebi-a-GCST90001437		European	3658
IEU Open GWAS	ebi-a-GCST90001438	IgD- CD38dim B cell Absolute Count || id:ebi-a-GCST90001438		European	3658
IEU Open GWAS	ebi-a-GCST90001439	IgD+ CD24+ B cell %lymphocyte || id:ebi-a-GCST90001439		European	3658
IEU Open GWAS	ebi-a-GCST90001440	IgD- CD24- B cell %lymphocyte || id:ebi-a-GCST90001440		European	3658
IEU Open GWAS	ebi-a-GCST90001441	IgD+ CD24- B cell %lymphocyte || id:ebi-a-GCST90001441		European	3658
IEU Open GWAS	ebi-a-GCST90001442	CD24+ CD27+ B cell %lymphocyte || id:ebi-a-GCST90001442		European	3658
IEU Open GWAS	ebi-a-GCST90001443	CD20- B cell %lymphocyte || id:ebi-a-GCST90001443		European	3658
IEU Open GWAS	ebi-a-GCST90001444	CD20- CD38- B cell %lymphocyte || id:ebi-a-GCST90001444		European	3658
IEU Open GWAS	ebi-a-GCST90001445	IgD- CD38- B cell %B cell || id:ebi-a-GCST90001445		European	3658
IEU Open GWAS	ebi-a-GCST90001446	IgD- CD38- B cell Absolute Count || id:ebi-a-GCST90001446		European	3658
IEU Open GWAS	ebi-a-GCST90001447	IgD+ CD38+ B cell %B cell || id:ebi-a-GCST90001447		European	3658
IEU Open GWAS	ebi-a-GCST90001448	CD11c+ monocyte Absolute Count || id:ebi-a-GCST90001448		European	3658
IEU Open GWAS	ebi-a-GCST90001449	CD11c+ monocyte %monocyte || id:ebi-a-GCST90001449		European	3658
IEU Open GWAS	ebi-a-GCST90001450	CD62L- monocyte Absolute Count || id:ebi-a-GCST90001450		European	3658
IEU Open GWAS	ebi-a-GCST90001451	CD62L- monocyte %monocyte || id:ebi-a-GCST90001451		European	3658
IEU Open GWAS	ebi-a-GCST90001452	CD11c+ CD62L- monocyte Absolute Count || id:ebi-a-GCST90001452		European	3658
IEU Open GWAS	ebi-a-GCST90001453	CD11c+ CD62L- monocyte %monocyte || id:ebi-a-GCST90001453		European	3658
IEU Open GWAS	ebi-a-GCST90001454	CD62L- HLA DR++ monocyte Absolute Count || id:ebi-a-GCST90001454		European	3658
IEU Open GWAS	ebi-a-GCST90001455	CD62L- HLA DR++ monocyte %monocyte || id:ebi-a-GCST90001455		European	3658
IEU Open GWAS	ebi-a-GCST90001456	CD11c+ HLA DR++ monocyte Absolute Count || id:ebi-a-GCST90001456		European	3658
IEU Open GWAS	ebi-a-GCST90001457	CD11c+ HLA DR++ monocyte %monocyte || id:ebi-a-GCST90001457		European	3658
IEU Open GWAS	ebi-a-GCST90001458	Myeloid Dendritic Cell Absolute Count || id:ebi-a-GCST90001458		European	3658
IEU Open GWAS	ebi-a-GCST90001459	Myeloid Dendritic Cell %Dendritic Cell || id:ebi-a-GCST90001459		European	3658
IEU Open GWAS	ebi-a-GCST90001460	Plasmacytoid Dendritic Cell Absolute Count || id:ebi-a-GCST90001460		European	3658
IEU Open GWAS	ebi-a-GCST90001461	Dendritic Cell Absolute Count || id:ebi-a-GCST90001461		European	3658
IEU Open GWAS	ebi-a-GCST90001462	CD62L- Dendritic Cell Absolute Count || id:ebi-a-GCST90001462		European	3658
IEU Open GWAS	ebi-a-GCST90001463	CD62L- Dendritic Cell %Dendritic Cell || id:ebi-a-GCST90001463		European	3658
IEU Open GWAS	ebi-a-GCST90001464	CD86+ myeloid Dendritic Cell Absolute Count || id:ebi-a-GCST90001464		European	3658
IEU Open GWAS	ebi-a-GCST90001465	CD86+ myeloid Dendritic Cell %Dendritic Cell || id:ebi-a-GCST90001465		European	3658
IEU Open GWAS	ebi-a-GCST90001466	CD86+ plasmacytoid Dendritic Cell Absolute Count || id:ebi-a-GCST90001466		European	3658
IEU Open GWAS	ebi-a-GCST90001467	CD86+ plasmacytoid Dendritic Cell %Dendritic Cell || id:ebi-a-GCST90001467		European	3658
IEU Open GWAS	ebi-a-GCST90001468	CD62L- myeloid Dendritic Cell Absolute Count || id:ebi-a-GCST90001468		European	3658
IEU Open GWAS	ebi-a-GCST90001469	CD62L- myeloid Dendritic Cell %Dendritic Cell || id:ebi-a-GCST90001469		European	3658
IEU Open GWAS	ebi-a-GCST90001470	CD62L- plasmacytoid Dendritic Cell Absolute Count || id:ebi-a-GCST90001470		European	3658
IEU Open GWAS	ebi-a-GCST90001471	CD62L- plasmacytoid Dendritic Cell %Dendritic Cell || id:ebi-a-GCST90001471		European	3658
IEU Open GWAS	ebi-a-GCST90001472	CD62L- CD86+ myeloid Dendritic Cell Absolute Count || id:ebi-a-GCST90001472		European	3658
IEU Open GWAS	ebi-a-GCST90001473	CD62L- CD86+ myeloid Dendritic Cell %Dendritic Cell || id:ebi-a-GCST90001473		European	3658
IEU Open GWAS	ebi-a-GCST90001474	Plasmacytoid Dendritic Cell %Dendritic Cell || id:ebi-a-GCST90001474		European	3658
IEU Open GWAS	ebi-a-GCST90001475	HLA DR++ monocyte %monocyte || id:ebi-a-GCST90001475		European	3658
IEU Open GWAS	ebi-a-GCST90001476	HLA DR++ monocyte %leukocyte || id:ebi-a-GCST90001476		European	3658
IEU Open GWAS	ebi-a-GCST90001477	HLA DR++ monocyte Absolute Count || id:ebi-a-GCST90001477		European	3658
IEU Open GWAS	ebi-a-GCST90001478	CD4 regulatory T cell %CD4+ T cell || id:ebi-a-GCST90001478		European	3658
IEU Open GWAS	ebi-a-GCST90001479	CD4 regulatory T cell %T cell || id:ebi-a-GCST90001479		European	3658
IEU Open GWAS	ebi-a-GCST90001480	Resting CD4 regulatory T cell Absolute Count || id:ebi-a-GCST90001480		European	3658
IEU Open GWAS	ebi-a-GCST90001481	Resting CD4 regulatory T cell %CD4 regulatory T cell || id:ebi-a-GCST90001481		European	3658
IEU Open GWAS	ebi-a-GCST90001482	Resting CD4 regulatory T cell %CD4+ T cell || id:ebi-a-GCST90001482		European	3658
IEU Open GWAS	ebi-a-GCST90001483	CD39+ resting CD4 regulatory T cell Absolute Count || id:ebi-a-GCST90001483		European	3658
IEU Open GWAS	ebi-a-GCST90001484	CD39+ resting CD4 regulatory T cell %resting CD4 regulatory T cell || id:ebi-a-GCST90001484		European	3658
IEU Open GWAS	ebi-a-GCST90001485	CD39+ resting CD4 regulatory T cell %CD4 regulatory T cell || id:ebi-a-GCST90001485		European	3658
IEU Open GWAS	ebi-a-GCST90001486	Activated CD4 regulatory T cell Absolute Count || id:ebi-a-GCST90001486		European	3658
IEU Open GWAS	ebi-a-GCST90001487	Activated CD4 regulatory T cell %CD4 regulatory T cell || id:ebi-a-GCST90001487		European	3658
IEU Open GWAS	ebi-a-GCST90001488	Activated CD4 regulatory T cell %CD4+ T cell || id:ebi-a-GCST90001488		European	3658
IEU Open GWAS	ebi-a-GCST90001489	CD39+ activated CD4 regulatory T cell Absolute Count || id:ebi-a-GCST90001489		European	3658
IEU Open GWAS	ebi-a-GCST90001490	CD39+ activated CD4 regulatory T cell %activated CD4 regulatory T cell || id:ebi-a-GCST90001490		European	3658
IEU Open GWAS	ebi-a-GCST90001491	CD39+ activated CD4 regulatory T cell %CD4 regulatory T cell || id:ebi-a-GCST90001491		European	3658
IEU Open GWAS	ebi-a-GCST90001492	Secreting CD4 regulatory T cell Absolute Count || id:ebi-a-GCST90001492		European	3658
IEU Open GWAS	ebi-a-GCST90001493	Secreting CD4 regulatory T cell %CD4 regulatory T cell || id:ebi-a-GCST90001493		European	3658
IEU Open GWAS	ebi-a-GCST90001494	Secreting CD4 regulatory T cell %CD4+ T cell || id:ebi-a-GCST90001494		European	3658
IEU Open GWAS	ebi-a-GCST90001495	CD39+ secreting CD4 regulatory T cell Absolute Count || id:ebi-a-GCST90001495		European	3658
IEU Open GWAS	ebi-a-GCST90001496	CD39+ secreting CD4 regulatory T cell %secreting CD4 regulatory T cell || id:ebi-a-GCST90001496		European	3658
IEU Open GWAS	ebi-a-GCST90001497	CD39+ secreting CD4 regulatory T cell %CD4 regulatory T cell || id:ebi-a-GCST90001497		European	3658
IEU Open GWAS	ebi-a-GCST90001498	Activated & resting CD4 regulatory T cell Absolute Count || id:ebi-a-GCST90001498		European	3658
IEU Open GWAS	ebi-a-GCST90001499	Activated & resting CD4 regulatory T cell %CD4 regulatory T cell || id:ebi-a-GCST90001499		European	3658
IEU Open GWAS	ebi-a-GCST90001500	Activated & resting CD4 regulatory T cell %CD4+ T cell || id:ebi-a-GCST90001500		European	3658
IEU Open GWAS	ebi-a-GCST90001501	Activated & secreting CD4 regulatory T cell Absolute Count || id:ebi-a-GCST90001501		European	3658
IEU Open GWAS	ebi-a-GCST90001502	Activated & secreting CD4 regulatory T cell %CD4 regulatory T cell || id:ebi-a-GCST90001502		European	3658
IEU Open GWAS	ebi-a-GCST90001503	Activated & secreting CD4 regulatory T cell %CD4+ T cell || id:ebi-a-GCST90001503		European	3658
IEU Open GWAS	ebi-a-GCST90001504	CD25++ CD4+ T cell Absolute Count || id:ebi-a-GCST90001504		European	3658
IEU Open GWAS	ebi-a-GCST90001505	CD25++ CD4+ T cell %CD4+ T cell || id:ebi-a-GCST90001505		European	3658
IEU Open GWAS	ebi-a-GCST90001506	CD25++ CD4+ T cell %T cell || id:ebi-a-GCST90001506		European	3658
IEU Open GWAS	ebi-a-GCST90001507	CD25++ CD45RA+ CD4 not regulatory T cell Absolute Count || id:ebi-a-GCST90001507		European	3658
IEU Open GWAS	ebi-a-GCST90001508	CD25++ CD45RA+ CD4 not regulatory T cell %CD4+ T cell || id:ebi-a-GCST90001508		European	3658
IEU Open GWAS	ebi-a-GCST90001509	CD25++ CD45RA+ CD4 not regulatory T cell %T cell || id:ebi-a-GCST90001509		European	3658
IEU Open GWAS	ebi-a-GCST90001510	CD25++ CD45RA- CD4 not regulatory T cell Absolute Count || id:ebi-a-GCST90001510		European	3658
IEU Open GWAS	ebi-a-GCST90001511	CD25++ CD45RA- CD4 not regulatory T cell %CD4+ T cell || id:ebi-a-GCST90001511		European	3658
IEU Open GWAS	ebi-a-GCST90001512	CD25++ CD45RA- CD4 not regulatory T cell %T cell || id:ebi-a-GCST90001512		European	3658
IEU Open GWAS	ebi-a-GCST90001513	CD4 regulatory T cell Absolute Count || id:ebi-a-GCST90001513		European	3658
IEU Open GWAS	ebi-a-GCST90001514	Hematopoietic Stem Cell Absolute Count || id:ebi-a-GCST90001514		European	3658
IEU Open GWAS	ebi-a-GCST90001515	Immature Myeloid-Derived Suppressor Cells Absolute Count || id:ebi-a-GCST90001515		European	3658
IEU Open GWAS	ebi-a-GCST90001516	Immature Myeloid-Derived Suppressor Cells %CD33dim HLA DR- CD66b- || id:ebi-a-GCST90001516		European	3658
IEU Open GWAS	ebi-a-GCST90001517	CD33+ HLA DR+ Absolute Count || id:ebi-a-GCST90001517		European	3658
IEU Open GWAS	ebi-a-GCST90001518	CD33+ HLA DR+ CD14- Absolute Count || id:ebi-a-GCST90001518		European	3658
IEU Open GWAS	ebi-a-GCST90001519	CD33+ HLA DR+ CD14- %CD33+ HLA DR+ || id:ebi-a-GCST90001519		European	3658
IEU Open GWAS	ebi-a-GCST90001520	CD33+ HLA DR+ CD14dim Absolute Count || id:ebi-a-GCST90001520		European	3658
IEU Open GWAS	ebi-a-GCST90001521	CD33+ HLA DR+ CD14dim %CD33+ HLA DR+ || id:ebi-a-GCST90001521		European	3658
IEU Open GWAS	ebi-a-GCST90001522	CD33- HLA DR- Absolute Count || id:ebi-a-GCST90001522		European	3658
IEU Open GWAS	ebi-a-GCST90001523	CD33- HLA DR+ Absolute Count || id:ebi-a-GCST90001523		European	3658
IEU Open GWAS	ebi-a-GCST90001524	Granulocytic Myeloid-Derived Suppressor Cells Absolute Count || id:ebi-a-GCST90001524		European	3658
IEU Open GWAS	ebi-a-GCST90001525	CD33dim HLA DR+ CD11b+ Absolute Count || id:ebi-a-GCST90001525		European	3658
IEU Open GWAS	ebi-a-GCST90001526	CD33dim HLA DR+ CD11b+ %CD33dim HLA DR+ || id:ebi-a-GCST90001526		European	3658
IEU Open GWAS	ebi-a-GCST90001527	CD33dim HLA DR+ CD11b- Absolute Count || id:ebi-a-GCST90001527		European	3658
IEU Open GWAS	ebi-a-GCST90001528	CD33dim HLA DR+ CD11b- %CD33dim HLA DR+ || id:ebi-a-GCST90001528		European	3658
IEU Open GWAS	ebi-a-GCST90001529	CD66b++ myeloid cell Absolute Count || id:ebi-a-GCST90001529		European	3658
IEU Open GWAS	ebi-a-GCST90001530	Monocytic Myeloid-Derived Suppressor Cells Absolute Count || id:ebi-a-GCST90001530		European	3658
IEU Open GWAS	ebi-a-GCST90001531	CD33dim HLA DR- Absolute Count || id:ebi-a-GCST90001531		European	3658
IEU Open GWAS	ebi-a-GCST90001532	Basophil Absolute Count || id:ebi-a-GCST90001532		European	3658
IEU Open GWAS	ebi-a-GCST90001533	Basophil %CD33dim HLA DR- CD66b- || id:ebi-a-GCST90001533		European	3658
IEU Open GWAS	ebi-a-GCST90001534	CD45RA- CD4+ T cell Absolute Count || id:ebi-a-GCST90001534		European	3658
IEU Open GWAS	ebi-a-GCST90001535	CD45RA- CD4+ T cell %CD4+ T cell || id:ebi-a-GCST90001535		European	3658
IEU Open GWAS	ebi-a-GCST90001536	CD45RA- CD4+ T cell %T cell || id:ebi-a-GCST90001536		European	3658
IEU Open GWAS	ebi-a-GCST90001537	Central Memory CD4+ T cell Absolute Count || id:ebi-a-GCST90001537		European	3658
IEU Open GWAS	ebi-a-GCST90001538	Central Memory CD4+ T cell %CD4+ T cell || id:ebi-a-GCST90001538		European	3658
IEU Open GWAS	ebi-a-GCST90001539	Central Memory CD4+ T cell %T cell || id:ebi-a-GCST90001539		European	3658
IEU Open GWAS	ebi-a-GCST90001540	Naive CD4+ T cell Absolute Count || id:ebi-a-GCST90001540		European	3658
IEU Open GWAS	ebi-a-GCST90001541	Naive CD4+ T cell %CD4+ T cell || id:ebi-a-GCST90001541		European	3658
IEU Open GWAS	ebi-a-GCST90001542	Effector Memory CD4+ T cell Absolute Count || id:ebi-a-GCST90001542		European	3658
IEU Open GWAS	ebi-a-GCST90001543	Effector Memory CD4+ T cell %CD4+ T cell || id:ebi-a-GCST90001543		European	3658
IEU Open GWAS	ebi-a-GCST90001544	Effector Memory CD4+ T cell %T cell || id:ebi-a-GCST90001544		European	3658
IEU Open GWAS	ebi-a-GCST90001545	Terminally Differentiated CD4+ T cell Absolute Count || id:ebi-a-GCST90001545		European	3658
IEU Open GWAS	ebi-a-GCST90001546	Terminally Differentiated CD4+ T cell %CD4+ T cell || id:ebi-a-GCST90001546		European	3658
IEU Open GWAS	ebi-a-GCST90001547	Terminally Differentiated CD4+ T cell %T cell || id:ebi-a-GCST90001547		European	3658
IEU Open GWAS	ebi-a-GCST90001548	Central Memory CD8+ T cell Absolute Count || id:ebi-a-GCST90001548		European	3658
IEU Open GWAS	ebi-a-GCST90001549	Central Memory CD8+ T cell %CD8+ T cell || id:ebi-a-GCST90001549		European	3658
IEU Open GWAS	ebi-a-GCST90001550	Central Memory CD8+ T cell %T cell || id:ebi-a-GCST90001550		European	3658
IEU Open GWAS	ebi-a-GCST90001551	Naive CD8+ T cell Absolute Count || id:ebi-a-GCST90001551		European	3658
IEU Open GWAS	ebi-a-GCST90001552	Naive CD8+ T cell %CD8+ T cell || id:ebi-a-GCST90001552		European	3658
IEU Open GWAS	ebi-a-GCST90001553	Naive CD8+ T cell %T cell || id:ebi-a-GCST90001553		European	3658
IEU Open GWAS	ebi-a-GCST90001554	Effector Memory CD8+ T cell Absolute Count || id:ebi-a-GCST90001554		European	3658
IEU Open GWAS	ebi-a-GCST90001555	Effector Memory CD8+ T cell %CD8+ T cell || id:ebi-a-GCST90001555		European	3658
IEU Open GWAS	ebi-a-GCST90001556	Effector Memory CD8+ T cell %T cell || id:ebi-a-GCST90001556		European	3658
IEU Open GWAS	ebi-a-GCST90001557	Terminally Differentiated CD8+ T cell Absolute Count || id:ebi-a-GCST90001557		European	3658
IEU Open GWAS	ebi-a-GCST90001558	Terminally Differentiated CD8+ T cell %CD8+ T cell || id:ebi-a-GCST90001558		European	3658
IEU Open GWAS	ebi-a-GCST90001559	Terminally Differentiated CD8+ T cell %T cell || id:ebi-a-GCST90001559		European	3658
IEU Open GWAS	ebi-a-GCST90001560	CD45RA+ CD8+ T cell Absolute Count || id:ebi-a-GCST90001560		European	3658
IEU Open GWAS	ebi-a-GCST90001561	CD45RA+ CD8+ T cell %CD8+ T cell || id:ebi-a-GCST90001561		European	3658
IEU Open GWAS	ebi-a-GCST90001562	CD45RA+ CD8+ T cell %T cell || id:ebi-a-GCST90001562		European	3658
IEU Open GWAS	ebi-a-GCST90001563	Central Memory CD4-CD8- T cell Absolute Count || id:ebi-a-GCST90001563		European	3658
IEU Open GWAS	ebi-a-GCST90001564	Central Memory CD4-CD8- T cell %CD4-CD8- T cell || id:ebi-a-GCST90001564		European	3658
IEU Open GWAS	ebi-a-GCST90001565	Central Memory CD4-CD8- T cell %T cell || id:ebi-a-GCST90001565		European	3658
IEU Open GWAS	ebi-a-GCST90001566	Naive CD4-CD8- T cell Absolute Count || id:ebi-a-GCST90001566		European	3658
IEU Open GWAS	ebi-a-GCST90001567	Naive CD4-CD8- T cell %CD4-CD8- T cell || id:ebi-a-GCST90001567		European	3658
IEU Open GWAS	ebi-a-GCST90001568	Naive CD4-CD8- T cell %T cell || id:ebi-a-GCST90001568		European	3658
IEU Open GWAS	ebi-a-GCST90001569	Effector Memory CD4-CD8- T cell Absolute Count || id:ebi-a-GCST90001569		European	3658
IEU Open GWAS	ebi-a-GCST90001570	Effector Memory CD4-CD8- T cell %CD4-CD8- T cell || id:ebi-a-GCST90001570		European	3658
IEU Open GWAS	ebi-a-GCST90001571	Effector Memory CD4-CD8- T cell %T cell || id:ebi-a-GCST90001571		European	3658
IEU Open GWAS	ebi-a-GCST90001572	Terminally Differentiated CD4-CD8- T cell Absolute Count || id:ebi-a-GCST90001572		European	3658
IEU Open GWAS	ebi-a-GCST90001573	Terminally Differentiated CD4-CD8- T cell %CD4-CD8- T cell || id:ebi-a-GCST90001573		European	3658
IEU Open GWAS	ebi-a-GCST90001574	Terminally Differentiated CD4-CD8- T cell %T cell || id:ebi-a-GCST90001574		European	3658
IEU Open GWAS	ebi-a-GCST90001575	Naive CD4+ T cell %T cell || id:ebi-a-GCST90001575		European	3658
IEU Open GWAS	ebi-a-GCST90001576	Transitional B cell %B cell || id:ebi-a-GCST90001576		European	3658
IEU Open GWAS	ebi-a-GCST90001577	Transitional B cell Absolute Count || id:ebi-a-GCST90001577		European	3658
IEU Open GWAS	ebi-a-GCST90001578	Transitional B cell %lymphocyte || id:ebi-a-GCST90001578		European	3658
IEU Open GWAS	ebi-a-GCST90001579	CD14- CD16+ monocyte Absolute Count || id:ebi-a-GCST90001579		European	3658
IEU Open GWAS	ebi-a-GCST90001580	CD14+ CD16+ monocyte Absolute Count || id:ebi-a-GCST90001580		European	3658
IEU Open GWAS	ebi-a-GCST90001581	CD14- CD16- Absolute Count || id:ebi-a-GCST90001581		European	3658
IEU Open GWAS	ebi-a-GCST90001582	CD14+ CD16- monocyte Absolute Count || id:ebi-a-GCST90001582		European	3658
IEU Open GWAS	ebi-a-GCST90001583	Monocyte Absolute Count || id:ebi-a-GCST90001583		European	3658
IEU Open GWAS	ebi-a-GCST90001584	CD14- CD16+ monocyte %monocyte || id:ebi-a-GCST90001584		European	3658
IEU Open GWAS	ebi-a-GCST90001585	CD14+ CD16+ monocyte %monocyte || id:ebi-a-GCST90001585		European	3658
IEU Open GWAS	ebi-a-GCST90001586	CD14+ CD16- monocyte %monocyte || id:ebi-a-GCST90001586		European	3658
IEU Open GWAS	ebi-a-GCST90001587	CD16+ monocyte %monocyte || id:ebi-a-GCST90001587		European	3658
IEU Open GWAS	ebi-a-GCST90001588	T/B cell || id:ebi-a-GCST90001588		European	3658
IEU Open GWAS	ebi-a-GCST90001589	CD4+/CD8+ T cell || id:ebi-a-GCST90001589		European	3658
IEU Open GWAS	ebi-a-GCST90001590	CD4+ T cell Absolute Count || id:ebi-a-GCST90001590		European	3658
IEU Open GWAS	ebi-a-GCST90001591	CD4+ T cell %T cell || id:ebi-a-GCST90001591		European	3658
IEU Open GWAS	ebi-a-GCST90001592	CD8+ T cell Absolute Count || id:ebi-a-GCST90001592		European	3658
IEU Open GWAS	ebi-a-GCST90001593	CD8+ T cell %T cell || id:ebi-a-GCST90001593		European	3658
IEU Open GWAS	ebi-a-GCST90001594	CD4+CD8+ T cell Absolute Count || id:ebi-a-GCST90001594		European	3658
IEU Open GWAS	ebi-a-GCST90001595	CD4+CD8+ T cell %T cell || id:ebi-a-GCST90001595		European	3658
IEU Open GWAS	ebi-a-GCST90001596	CD8dim T cell Absolute Count || id:ebi-a-GCST90001596		European	3658
IEU Open GWAS	ebi-a-GCST90001597	CD8dim T cell %T cell || id:ebi-a-GCST90001597		European	3658
IEU Open GWAS	ebi-a-GCST90001598	CD4-CD8- T cell Absolute Count || id:ebi-a-GCST90001598		European	3658
IEU Open GWAS	ebi-a-GCST90001599	CD4-CD8- T cell %T cell || id:ebi-a-GCST90001599		European	3658
IEU Open GWAS	ebi-a-GCST90001600	Leukocyte Absolute Count || id:ebi-a-GCST90001600		European	3658
IEU Open GWAS	ebi-a-GCST90001601	Lymphocyte Absolute Count || id:ebi-a-GCST90001601		European	3658
IEU Open GWAS	ebi-a-GCST90001602	Lymphocyte %leukocyte || id:ebi-a-GCST90001602		European	3658
IEU Open GWAS	ebi-a-GCST90001603	T cell Absolute Count || id:ebi-a-GCST90001603		European	3658
IEU Open GWAS	ebi-a-GCST90001604	T cell %lymphocyte || id:ebi-a-GCST90001604		European	3658
IEU Open GWAS	ebi-a-GCST90001605	T cell %leukocyte || id:ebi-a-GCST90001605		European	3658
IEU Open GWAS	ebi-a-GCST90001606	CD4+ T cell %leukocyte || id:ebi-a-GCST90001606		European	3658
IEU Open GWAS	ebi-a-GCST90001607	CD8+ T cell %leukocyte || id:ebi-a-GCST90001607		European	3658
IEU Open GWAS	ebi-a-GCST90001608	CD4+CD8+ T cell %leukocyte || id:ebi-a-GCST90001608		European	3658
IEU Open GWAS	ebi-a-GCST90001609	CD4+ CD8dim T cell Absolute Count || id:ebi-a-GCST90001609		European	3658
IEU Open GWAS	ebi-a-GCST90001610	CD4+ CD8dim T cell %lymphocyte || id:ebi-a-GCST90001610		European	3658
IEU Open GWAS	ebi-a-GCST90001611	CD4+ CD8dim T cell %leukocyte || id:ebi-a-GCST90001611		European	3658
IEU Open GWAS	ebi-a-GCST90001612	CD8dim T cell %leukocyte || id:ebi-a-GCST90001612		European	3658
IEU Open GWAS	ebi-a-GCST90001613	CD4-CD8- T cell %leukocyte || id:ebi-a-GCST90001613		European	3658
IEU Open GWAS	ebi-a-GCST90001614	CD8+ and CD8dim T cell %leukocyte || id:ebi-a-GCST90001614		European	3658
IEU Open GWAS	ebi-a-GCST90001615	TCRgd T cell Absolute Count || id:ebi-a-GCST90001615		European	3658
IEU Open GWAS	ebi-a-GCST90001616	TCRgd T cell %T cell || id:ebi-a-GCST90001616		European	3658
IEU Open GWAS	ebi-a-GCST90001617	TCRgd T cell %lymphocyte || id:ebi-a-GCST90001617		European	3658
IEU Open GWAS	ebi-a-GCST90001618	HLA DR+ T cell Absolute Count || id:ebi-a-GCST90001618		European	3658
IEU Open GWAS	ebi-a-GCST90001619	HLA DR+ T cell%T cell || id:ebi-a-GCST90001619		European	3658
IEU Open GWAS	ebi-a-GCST90001620	HLA DR+ T cell%lymphocyte || id:ebi-a-GCST90001620		European	3658
IEU Open GWAS	ebi-a-GCST90001621	Natural Killer T Absolute Count || id:ebi-a-GCST90001621		European	3658
IEU Open GWAS	ebi-a-GCST90001622	Natural Killer T %T cell || id:ebi-a-GCST90001622		European	3658
IEU Open GWAS	ebi-a-GCST90001623	Natural Killer T %lymphocyte || id:ebi-a-GCST90001623		European	3658
IEU Open GWAS	ebi-a-GCST90001624	HLA DR+ CD4+ T cell Absolute Count || id:ebi-a-GCST90001624		European	3658
IEU Open GWAS	ebi-a-GCST90001625	HLA DR+ CD4+ T cell %T cell || id:ebi-a-GCST90001625		European	3658
IEU Open GWAS	ebi-a-GCST90001626	HLA DR+ CD4+ T cell %lymphocyte || id:ebi-a-GCST90001626		European	3658
IEU Open GWAS	ebi-a-GCST90001627	HLA DR+ CD8+ T cell Absolute Count || id:ebi-a-GCST90001627		European	3658
IEU Open GWAS	ebi-a-GCST90001628	HLA DR+ CD8+ T cell %T cell || id:ebi-a-GCST90001628		European	3658
IEU Open GWAS	ebi-a-GCST90001629	HLA DR+ CD8+ T cell %lymphocyte || id:ebi-a-GCST90001629		European	3658
IEU Open GWAS	ebi-a-GCST90001630	CD8+ Natural Killer T Absolute Count || id:ebi-a-GCST90001630		European	3658
IEU Open GWAS	ebi-a-GCST90001631	CD8+ Natural Killer T %T cell || id:ebi-a-GCST90001631		European	3658
IEU Open GWAS	ebi-a-GCST90001632	CD8+ Natural Killer T %lymphocyte || id:ebi-a-GCST90001632		European	3658
IEU Open GWAS	ebi-a-GCST90001633	CD8dim Natural Killer T Absolute Count || id:ebi-a-GCST90001633		European	3658
IEU Open GWAS	ebi-a-GCST90001634	CD8dim Natural Killer T %T cell || id:ebi-a-GCST90001634		European	3658
IEU Open GWAS	ebi-a-GCST90001635	CD8dim Natural Killer T %lymphocyte || id:ebi-a-GCST90001635		European	3658
IEU Open GWAS	ebi-a-GCST90001636	CD4-CD8- Natural Killer T Absolute Count || id:ebi-a-GCST90001636		European	3658
IEU Open GWAS	ebi-a-GCST90001637	CD4-CD8- Natural Killer T %T cell || id:ebi-a-GCST90001637		European	3658
IEU Open GWAS	ebi-a-GCST90001638	CD4-CD8- Natural Killer T %lymphocyte || id:ebi-a-GCST90001638		European	3658
IEU Open GWAS	ebi-a-GCST90001639	CD3- lymphocyte Absolute Count || id:ebi-a-GCST90001639		European	3658
IEU Open GWAS	ebi-a-GCST90001640	CD3- lymphocyte %lymphocyte || id:ebi-a-GCST90001640		European	3658
IEU Open GWAS	ebi-a-GCST90001641	CD3- lymphocyte %leukocyte || id:ebi-a-GCST90001641		European	3658
IEU Open GWAS	ebi-a-GCST90001642	B cell Absolute Count || id:ebi-a-GCST90001642		European	3658
IEU Open GWAS	ebi-a-GCST90001643	B cell %CD3- lymphocyte || id:ebi-a-GCST90001643		European	3658
IEU Open GWAS	ebi-a-GCST90001644	B cell %lymphocyte || id:ebi-a-GCST90001644		European	3658
IEU Open GWAS	ebi-a-GCST90001645	Natural Killer Absolute Count || id:ebi-a-GCST90001645		European	3658
IEU Open GWAS	ebi-a-GCST90001646	Natural Killer %CD3- lymphocyte || id:ebi-a-GCST90001646		European	3658
IEU Open GWAS	ebi-a-GCST90001647	Natural Killer %lymphocyte || id:ebi-a-GCST90001647		European	3658
IEU Open GWAS	ebi-a-GCST90001648	HLA DR+ Natural Killer Absolute Count || id:ebi-a-GCST90001648		European	3658
IEU Open GWAS	ebi-a-GCST90001649	HLA DR+ Natural Killer %Natural Killer || id:ebi-a-GCST90001649		European	3658
IEU Open GWAS	ebi-a-GCST90001650	HLA DR+ Natural Killer %CD3- lymphocyte || id:ebi-a-GCST90001650		European	3658
IEU Open GWAS	ebi-a-GCST90001651	Granulocyte Absolute Count || id:ebi-a-GCST90001651		European	3658
IEU Open GWAS	ebi-a-GCST90001652	Granulocyte %leukocyte || id:ebi-a-GCST90001652		European	3658
IEU Open GWAS	ebi-a-GCST90001653	CD28- CD4-CD8- T cell %CD4-CD8- T cell || id:ebi-a-GCST90001653		European	3658
IEU Open GWAS	ebi-a-GCST90001654	CD28- CD4-CD8- T cell Absolute Count || id:ebi-a-GCST90001654		European	3658
IEU Open GWAS	ebi-a-GCST90001655	CD28+ CD4-CD8- T cell %T cell || id:ebi-a-GCST90001655		European	3658
IEU Open GWAS	ebi-a-GCST90001656	CD28+ CD4-CD8- T cell %CD4-CD8- T cell || id:ebi-a-GCST90001656		European	3658
IEU Open GWAS	ebi-a-GCST90001657	CD28+ CD4-CD8- T cell Absolute Count || id:ebi-a-GCST90001657		European	3658
IEU Open GWAS	ebi-a-GCST90001658	CD39+ CD4+ T cell %T cell || id:ebi-a-GCST90001658		European	3658
IEU Open GWAS	ebi-a-GCST90001659	CD39+ CD4+ T cell %CD4+ T cell || id:ebi-a-GCST90001659		European	3658
IEU Open GWAS	ebi-a-GCST90001660	CD39+ CD4+ T cell Absolute Count || id:ebi-a-GCST90001660		European	3658
IEU Open GWAS	ebi-a-GCST90001661	CD28- CD8dim T cell %T cell || id:ebi-a-GCST90001661		European	3658
IEU Open GWAS	ebi-a-GCST90001662	CD28- CD8dim T cell %CD8dim T cell || id:ebi-a-GCST90001662		European	3658
IEU Open GWAS	ebi-a-GCST90001663	CD28- CD8dim T cell Absolute Count || id:ebi-a-GCST90001663		European	3658
IEU Open GWAS	ebi-a-GCST90001664	CD28+ CD45RA+ CD8dim T cell %T cell || id:ebi-a-GCST90001664		European	3658
IEU Open GWAS	ebi-a-GCST90001665	CD28+ CD45RA+ CD8dim T cell %CD8dim T cell || id:ebi-a-GCST90001665		European	3658
IEU Open GWAS	ebi-a-GCST90001666	CD28+ CD45RA+ CD8dim T cell Absolute Count || id:ebi-a-GCST90001666		European	3658
IEU Open GWAS	ebi-a-GCST90001667	CD28+ CD45RA- CD8dim T cell %T cell || id:ebi-a-GCST90001667		European	3658
IEU Open GWAS	ebi-a-GCST90001668	CD28+ CD45RA- CD8dim T cell %CD8dim T cell || id:ebi-a-GCST90001668		European	3658
IEU Open GWAS	ebi-a-GCST90001669	CD28+ CD45RA- CD8dim T cell Absolute Count || id:ebi-a-GCST90001669		European	3658
IEU Open GWAS	ebi-a-GCST90001670	CD39+ CD8+ T cell %T cell || id:ebi-a-GCST90001670		European	3658
IEU Open GWAS	ebi-a-GCST90001671	CD39+ CD8+ T cell %CD8+ T cell || id:ebi-a-GCST90001671		European	3658
IEU Open GWAS	ebi-a-GCST90001672	CD39+ CD8+ T cell Absolute Count || id:ebi-a-GCST90001672		European	3658
IEU Open GWAS	ebi-a-GCST90001673	CD28- CD127- CD25++ CD8+ T cell %T cell || id:ebi-a-GCST90001673		European	3658
IEU Open GWAS	ebi-a-GCST90001674	CD28- CD127- CD25++ CD8+ T cell %CD8+ T cell || id:ebi-a-GCST90001674		European	3658
IEU Open GWAS	ebi-a-GCST90001675	CD28- CD127- CD25++ CD8+ T cell Absolute Count || id:ebi-a-GCST90001675		European	3658
IEU Open GWAS	ebi-a-GCST90001676	CD28- CD25++ CD8+ T cell %T cell || id:ebi-a-GCST90001676		European	3658
IEU Open GWAS	ebi-a-GCST90001677	CD28- CD25++ CD8+ T cell %CD8+ T cell || id:ebi-a-GCST90001677		European	3658
IEU Open GWAS	ebi-a-GCST90001678	CD28- CD25++ CD8+ T cell Absolute Count || id:ebi-a-GCST90001678		European	3658
IEU Open GWAS	ebi-a-GCST90001679	CD25++ CD8+ T cell %T cell || id:ebi-a-GCST90001679		European	3658
IEU Open GWAS	ebi-a-GCST90001680	CD25++ CD8+ T cell %CD8+ T cell || id:ebi-a-GCST90001680		European	3658
IEU Open GWAS	ebi-a-GCST90001681	CD25++ CD8+ T cell Absolute Count || id:ebi-a-GCST90001681		European	3658
IEU Open GWAS	ebi-a-GCST90001682	CD127- CD8+ T cell %T cell || id:ebi-a-GCST90001682		European	3658
IEU Open GWAS	ebi-a-GCST90001683	CD127- CD8+ T cell %CD8+ T cell || id:ebi-a-GCST90001683		European	3658
IEU Open GWAS	ebi-a-GCST90001684	CD127- CD8+ T cell Absolute Count || id:ebi-a-GCST90001684		European	3658
IEU Open GWAS	ebi-a-GCST90001685	CD28- CD8+ T cell %T cell || id:ebi-a-GCST90001685		European	3658
IEU Open GWAS	ebi-a-GCST90001686	CD28- CD8+ T cell %CD8+ T cell || id:ebi-a-GCST90001686		European	3658
IEU Open GWAS	ebi-a-GCST90001687	CD28- CD8+ T cell Absolute Count || id:ebi-a-GCST90001687		European	3658
IEU Open GWAS	ebi-a-GCST90001688	CD28+ CD45RA+ CD8+ T cell %T cell || id:ebi-a-GCST90001688		European	3658
IEU Open GWAS	ebi-a-GCST90001689	CD28+ CD45RA+ CD8+ T cell %CD8+ T cell || id:ebi-a-GCST90001689		European	3658
IEU Open GWAS	ebi-a-GCST90001690	CD28+ CD45RA+ CD8+ T cell Absolute Count || id:ebi-a-GCST90001690		European	3658
IEU Open GWAS	ebi-a-GCST90001691	CD28+ CD45RA- CD8+ T cell %T cell || id:ebi-a-GCST90001691		European	3658
IEU Open GWAS	ebi-a-GCST90001692	CD28+ CD45RA- CD8+ T cell %CD8+ T cell || id:ebi-a-GCST90001692		European	3658
IEU Open GWAS	ebi-a-GCST90001693	CD28+ CD45RA- CD8+ T cell Absolute Count || id:ebi-a-GCST90001693		European	3658
IEU Open GWAS	ebi-a-GCST90001694	CD28- CD4-CD8- T cell %T cell || id:ebi-a-GCST90001694		European	3658
IEU Open GWAS	ebi-a-GCST90001695	CD45RA- CD28- CD8+ T cell Absolute Count || id:ebi-a-GCST90001695		European	3658
IEU Open GWAS	ebi-a-GCST90001696	CD45RA- CD28- CD8+ T cell %CD8+ T cell || id:ebi-a-GCST90001696		European	3658
IEU Open GWAS	ebi-a-GCST90001697	CD45RA- CD28- CD8+ T cell %T cell || id:ebi-a-GCST90001697		European	3658
IEU Open GWAS	ebi-a-GCST90001698	CD45RA+ CD28- CD8+ T cell Absolute Count || id:ebi-a-GCST90001698		European	3658
IEU Open GWAS	ebi-a-GCST90001699	CD45RA+ CD28- CD8+ T cell %CD8+ T cell || id:ebi-a-GCST90001699		European	3658
IEU Open GWAS	ebi-a-GCST90001700	CD45RA+ CD28- CD8+ T cell %T cell || id:ebi-a-GCST90001700		European	3658
IEU Open GWAS	ebi-a-GCST90001701	BAFF-R on CD20- CD38- B cell || id:ebi-a-GCST90001701		European	3658
IEU Open GWAS	ebi-a-GCST90001702	BAFF-R on CD24+ CD27+ B cell || id:ebi-a-GCST90001702		European	3658
IEU Open GWAS	ebi-a-GCST90001703	BAFF-R on IgD+ CD24+ B cell || id:ebi-a-GCST90001703		European	3658
IEU Open GWAS	ebi-a-GCST90001704	BAFF-R on IgD+ CD24- B cell || id:ebi-a-GCST90001704		European	3658
IEU Open GWAS	ebi-a-GCST90001705	BAFF-R on IgD+ CD38- B cell || id:ebi-a-GCST90001705		European	3658
IEU Open GWAS	ebi-a-GCST90001706	BAFF-R on IgD+ CD38- naive B cell || id:ebi-a-GCST90001706		European	3658
IEU Open GWAS	ebi-a-GCST90001707	BAFF-R on IgD+ CD38- unswitched memory B cell || id:ebi-a-GCST90001707		European	3658
IEU Open GWAS	ebi-a-GCST90001708	BAFF-R on IgD+ CD38+ B cell || id:ebi-a-GCST90001708		European	3658
IEU Open GWAS	ebi-a-GCST90001709	BAFF-R on IgD+ CD38dim B cell || id:ebi-a-GCST90001709		European	3658
IEU Open GWAS	ebi-a-GCST90001710	BAFF-R on IgD- CD24- B cell || id:ebi-a-GCST90001710		European	3658
IEU Open GWAS	ebi-a-GCST90001711	BAFF-R on IgD- CD27- B cell || id:ebi-a-GCST90001711		European	3658
IEU Open GWAS	ebi-a-GCST90001712	BAFF-R on IgD- CD38- B cell || id:ebi-a-GCST90001712		European	3658
IEU Open GWAS	ebi-a-GCST90001713	BAFF-R on IgD- CD38+ B cell || id:ebi-a-GCST90001713		European	3658
IEU Open GWAS	ebi-a-GCST90001714	BAFF-R on IgD- CD38dim B cell || id:ebi-a-GCST90001714		European	3658
IEU Open GWAS	ebi-a-GCST90001715	BAFF-R on memory B cell || id:ebi-a-GCST90001715		European	3658
IEU Open GWAS	ebi-a-GCST90001716	BAFF-R on naive-mature B cell || id:ebi-a-GCST90001716		European	3658
IEU Open GWAS	ebi-a-GCST90001717	BAFF-R on unswitched memory B cell || id:ebi-a-GCST90001717		European	3658
IEU Open GWAS	ebi-a-GCST90001718	BAFF-R on switched memory B cell || id:ebi-a-GCST90001718		European	3658
IEU Open GWAS	ebi-a-GCST90001719	BAFF-R on IgD+ B cell || id:ebi-a-GCST90001719		European	3658
IEU Open GWAS	ebi-a-GCST90001720	BAFF-R on transitional B cell || id:ebi-a-GCST90001720		European	3658
IEU Open GWAS	ebi-a-GCST90001721	CD19 on CD20- B cell || id:ebi-a-GCST90001721		European	3658
IEU Open GWAS	ebi-a-GCST90001722	CD19 on CD20- CD38- B cell || id:ebi-a-GCST90001722		European	3658
IEU Open GWAS	ebi-a-GCST90001723	CD19 on CD24+ CD27+ B cell || id:ebi-a-GCST90001723		European	3658
IEU Open GWAS	ebi-a-GCST90001724	CD19 on IgD+ CD24+ B cell || id:ebi-a-GCST90001724		European	3658
IEU Open GWAS	ebi-a-GCST90001725	CD19 on IgD+ CD24- B cell || id:ebi-a-GCST90001725		European	3658
IEU Open GWAS	ebi-a-GCST90001726	CD19 on IgD+ CD38- B cell || id:ebi-a-GCST90001726		European	3658
IEU Open GWAS	ebi-a-GCST90001727	CD19 on IgD+ CD38- naive B cell || id:ebi-a-GCST90001727		European	3658
IEU Open GWAS	ebi-a-GCST90001728	CD19 on IgD+ CD38- unswitched memory B cell || id:ebi-a-GCST90001728		European	3658
IEU Open GWAS	ebi-a-GCST90001729	CD19 on IgD+ CD38+ B cell || id:ebi-a-GCST90001729		European	3658
IEU Open GWAS	ebi-a-GCST90001730	CD19 on IgD+ CD38dim B cell || id:ebi-a-GCST90001730		European	3658
IEU Open GWAS	ebi-a-GCST90001731	CD19 on IgD- CD24- B cell || id:ebi-a-GCST90001731		European	3658
IEU Open GWAS	ebi-a-GCST90001732	CD19 on IgD- CD27- B cell || id:ebi-a-GCST90001732		European	3658
IEU Open GWAS	ebi-a-GCST90001733	CD19 on IgD- CD38- B cell || id:ebi-a-GCST90001733		European	3658
IEU Open GWAS	ebi-a-GCST90001734	CD19 on IgD- CD38+ B cell || id:ebi-a-GCST90001734		European	3658
IEU Open GWAS	ebi-a-GCST90001735	CD19 on IgD- CD38dim B cell || id:ebi-a-GCST90001735		European	3658
IEU Open GWAS	ebi-a-GCST90001736	CD19 on memory B cell || id:ebi-a-GCST90001736		European	3658
IEU Open GWAS	ebi-a-GCST90001737	CD19 on naive-mature B cell || id:ebi-a-GCST90001737		European	3658
IEU Open GWAS	ebi-a-GCST90001738	CD19 on unswitched memory B cell || id:ebi-a-GCST90001738		European	3658
IEU Open GWAS	ebi-a-GCST90001739	CD19 on Plasma Blast-Plasma Cell || id:ebi-a-GCST90001739		European	3658
IEU Open GWAS	ebi-a-GCST90001740	CD19 on switched memory B cell || id:ebi-a-GCST90001740		European	3658
IEU Open GWAS	ebi-a-GCST90001741	CD19 on IgD+ B cell || id:ebi-a-GCST90001741		European	3658
IEU Open GWAS	ebi-a-GCST90001742	CD19 on transitional B cell || id:ebi-a-GCST90001742		European	3658
IEU Open GWAS	ebi-a-GCST90001743	CD20 on B cell || id:ebi-a-GCST90001743		European	3658
IEU Open GWAS	ebi-a-GCST90001744	CD20 on CD20- CD38- B cell || id:ebi-a-GCST90001744		European	3658
IEU Open GWAS	ebi-a-GCST90001745	CD20 on CD24+ CD27+ B cell || id:ebi-a-GCST90001745		European	3658
IEU Open GWAS	ebi-a-GCST90001746	CD20 on IgD+ CD24+ B cell || id:ebi-a-GCST90001746		European	3658
IEU Open GWAS	ebi-a-GCST90001747	CD20 on IgD+ CD24- B cell || id:ebi-a-GCST90001747		European	3658
IEU Open GWAS	ebi-a-GCST90001748	CD20 on IgD+ CD38- B cell || id:ebi-a-GCST90001748		European	3658
IEU Open GWAS	ebi-a-GCST90001749	CD20 on IgD+ CD38- naive B cell || id:ebi-a-GCST90001749		European	3658
IEU Open GWAS	ebi-a-GCST90001750	CD20 on IgD+ CD38- unswitched memory B cell || id:ebi-a-GCST90001750		European	3658
IEU Open GWAS	ebi-a-GCST90001751	CD20 on IgD+ CD38+ B cell || id:ebi-a-GCST90001751		European	3658
IEU Open GWAS	ebi-a-GCST90001752	CD20 on IgD+ CD38dim B cell || id:ebi-a-GCST90001752		European	3658
IEU Open GWAS	ebi-a-GCST90001753	CD20 on IgD- CD24- B cell || id:ebi-a-GCST90001753		European	3658
IEU Open GWAS	ebi-a-GCST90001754	CD20 on IgD- CD27- B cell || id:ebi-a-GCST90001754		European	3658
IEU Open GWAS	ebi-a-GCST90001755	CD20 on IgD- CD38- B cell || id:ebi-a-GCST90001755		European	3658
IEU Open GWAS	ebi-a-GCST90001756	CD20 on IgD- CD38+ B cell || id:ebi-a-GCST90001756		European	3658
IEU Open GWAS	ebi-a-GCST90001757	CD20 on IgD- CD38dim B cell || id:ebi-a-GCST90001757		European	3658
IEU Open GWAS	ebi-a-GCST90001758	CD20 on memory B cell || id:ebi-a-GCST90001758		European	3658
IEU Open GWAS	ebi-a-GCST90001759	CD20 on naive-mature B cell || id:ebi-a-GCST90001759		European	3658
IEU Open GWAS	ebi-a-GCST90001760	CD20 on unswitched memory B cell || id:ebi-a-GCST90001760		European	3658
IEU Open GWAS	ebi-a-GCST90001761	CD20 on switched memory B cell || id:ebi-a-GCST90001761		European	3658
IEU Open GWAS	ebi-a-GCST90001762	CD20 on IgD+ B cell || id:ebi-a-GCST90001762		European	3658
IEU Open GWAS	ebi-a-GCST90001763	CD20 on transitional B cell || id:ebi-a-GCST90001763		European	3658
IEU Open GWAS	ebi-a-GCST90001764	CD24 on CD24+ CD27+ B cell || id:ebi-a-GCST90001764		European	3658
IEU Open GWAS	ebi-a-GCST90001765	CD24 on IgD+ CD24+ B cell || id:ebi-a-GCST90001765		European	3658
IEU Open GWAS	ebi-a-GCST90001766	CD24 on IgD+ CD38- B cell || id:ebi-a-GCST90001766		European	3658
IEU Open GWAS	ebi-a-GCST90001767	CD24 on IgD+ CD38- unswitched memory B cell || id:ebi-a-GCST90001767		European	3658
IEU Open GWAS	ebi-a-GCST90001768	CD24 on IgD+ CD38+ B cell || id:ebi-a-GCST90001768		European	3658
IEU Open GWAS	ebi-a-GCST90001769	CD24 on IgD- CD38- B cell || id:ebi-a-GCST90001769		European	3658
IEU Open GWAS	ebi-a-GCST90001770	CD24 on IgD- CD38dim B cell || id:ebi-a-GCST90001770		European	3658
IEU Open GWAS	ebi-a-GCST90001771	CD24 on memory B cell || id:ebi-a-GCST90001771		European	3658
IEU Open GWAS	ebi-a-GCST90001772	CD24 on unswitched memory B cell || id:ebi-a-GCST90001772		European	3658
IEU Open GWAS	ebi-a-GCST90001773	CD24 on switched memory B cell || id:ebi-a-GCST90001773		European	3658
IEU Open GWAS	ebi-a-GCST90001774	CD24 on transitional B cell || id:ebi-a-GCST90001774		European	3658
IEU Open GWAS	ebi-a-GCST90001775	CD25 on B cell || id:ebi-a-GCST90001775		European	3658
IEU Open GWAS	ebi-a-GCST90001776	CD25 on CD20- CD38- B cell || id:ebi-a-GCST90001776		European	3658
IEU Open GWAS	ebi-a-GCST90001777	CD25 on CD24+ CD27+ B cell || id:ebi-a-GCST90001777		European	3658
IEU Open GWAS	ebi-a-GCST90001778	CD25 on IgD+ CD24+ B cell || id:ebi-a-GCST90001778		European	3658
IEU Open GWAS	ebi-a-GCST90001779	CD25 on IgD+ CD24- B cell || id:ebi-a-GCST90001779		European	3658
IEU Open GWAS	ebi-a-GCST90001780	CD25 on IgD+ CD38- B cell || id:ebi-a-GCST90001780		European	3658
IEU Open GWAS	ebi-a-GCST90001781	CD25 on IgD+ CD38- naive B cell || id:ebi-a-GCST90001781		European	3658
IEU Open GWAS	ebi-a-GCST90001782	CD25 on IgD+ CD38- unswitched memory B cell || id:ebi-a-GCST90001782		European	3658
IEU Open GWAS	ebi-a-GCST90001783	CD25 on IgD+ CD38+ B cell || id:ebi-a-GCST90001783		European	3658
IEU Open GWAS	ebi-a-GCST90001784	CD25 on IgD+ CD38dim B cell || id:ebi-a-GCST90001784		European	3658
IEU Open GWAS	ebi-a-GCST90001785	CD25 on IgD- CD24- B cell || id:ebi-a-GCST90001785		European	3658
IEU Open GWAS	ebi-a-GCST90001786	CD25 on IgD- CD27- B cell || id:ebi-a-GCST90001786		European	3658
IEU Open GWAS	ebi-a-GCST90001787	CD25 on IgD- CD38- B cell || id:ebi-a-GCST90001787		European	3658
IEU Open GWAS	ebi-a-GCST90001788	CD25 on IgD- CD38+ B cell || id:ebi-a-GCST90001788		European	3658
IEU Open GWAS	ebi-a-GCST90001789	CD25 on IgD- CD38dim B cell || id:ebi-a-GCST90001789		European	3658
IEU Open GWAS	ebi-a-GCST90001790	CD25 on memory B cell || id:ebi-a-GCST90001790		European	3658
IEU Open GWAS	ebi-a-GCST90001791	CD25 on naive-mature B cell || id:ebi-a-GCST90001791		European	3658
IEU Open GWAS	ebi-a-GCST90001792	CD25 on unswitched memory B cell || id:ebi-a-GCST90001792		European	3658
IEU Open GWAS	ebi-a-GCST90001793	CD25 on switched memory B cell || id:ebi-a-GCST90001793		European	3658
IEU Open GWAS	ebi-a-GCST90001794	CD25 on IgD+ B cell || id:ebi-a-GCST90001794		European	3658
IEU Open GWAS	ebi-a-GCST90001795	CD25 on transitional B cell || id:ebi-a-GCST90001795		European	3658
IEU Open GWAS	ebi-a-GCST90001796	CD27 on CD20- B cell || id:ebi-a-GCST90001796		European	3658
IEU Open GWAS	ebi-a-GCST90001797	CD27 on CD20- CD38- B cell || id:ebi-a-GCST90001797		European	3658
IEU Open GWAS	ebi-a-GCST90001798	CD27 on CD24+ CD27+ B cell || id:ebi-a-GCST90001798		European	3658
IEU Open GWAS	ebi-a-GCST90001799	CD27 on T cell || id:ebi-a-GCST90001799		European	3658
IEU Open GWAS	ebi-a-GCST90001800	CD27 on IgD+ CD24+ B cell || id:ebi-a-GCST90001800		European	3658
IEU Open GWAS	ebi-a-GCST90001801	CD27 on IgD+ CD38- unswitched memory B cell || id:ebi-a-GCST90001801		European	3658
IEU Open GWAS	ebi-a-GCST90001802	CD27 on IgD- CD38- B cell || id:ebi-a-GCST90001802		European	3658
IEU Open GWAS	ebi-a-GCST90001803	CD27 on IgD- CD38+ B cell || id:ebi-a-GCST90001803		European	3658
IEU Open GWAS	ebi-a-GCST90001804	CD27 on IgD- CD38dim B cell || id:ebi-a-GCST90001804		European	3658
IEU Open GWAS	ebi-a-GCST90001805	CD27 on memory B cell || id:ebi-a-GCST90001805		European	3658
IEU Open GWAS	ebi-a-GCST90001806	CD27 on unswitched memory B cell || id:ebi-a-GCST90001806		European	3658
IEU Open GWAS	ebi-a-GCST90001807	CD27 on Plasma Blast-Plasma Cell || id:ebi-a-GCST90001807		European	3658
IEU Open GWAS	ebi-a-GCST90001808	CD27 on switched memory B cell || id:ebi-a-GCST90001808		European	3658
IEU Open GWAS	ebi-a-GCST90001809	CD38 on CD20- B cell || id:ebi-a-GCST90001809		European	3658
IEU Open GWAS	ebi-a-GCST90001810	CD38 on CD3- CD19- || id:ebi-a-GCST90001810		European	3658
IEU Open GWAS	ebi-a-GCST90001811	CD38 on IgD+ CD24- B cell || id:ebi-a-GCST90001811		European	3658
IEU Open GWAS	ebi-a-GCST90001812	CD38 on IgD+ CD38+ B cell || id:ebi-a-GCST90001812		European	3658
IEU Open GWAS	ebi-a-GCST90001813	CD38 on IgD+ CD38dim B cell || id:ebi-a-GCST90001813		European	3658
IEU Open GWAS	ebi-a-GCST90001814	CD38 on IgD- CD38+ B cell || id:ebi-a-GCST90001814		European	3658
IEU Open GWAS	ebi-a-GCST90001815	CD38 on IgD- CD38dim B cell || id:ebi-a-GCST90001815		European	3658
IEU Open GWAS	ebi-a-GCST90001816	CD38 on naive-mature B cell || id:ebi-a-GCST90001816		European	3658
IEU Open GWAS	ebi-a-GCST90001817	CD38 on Plasma Blast-Plasma Cell || id:ebi-a-GCST90001817		European	3658
IEU Open GWAS	ebi-a-GCST90001818	CD38 on IgD+ B cell || id:ebi-a-GCST90001818		European	3658
IEU Open GWAS	ebi-a-GCST90001819	CD38 on transitional B cell || id:ebi-a-GCST90001819		European	3658
IEU Open GWAS	ebi-a-GCST90001820	IgD on IgD+ CD24+ B cell || id:ebi-a-GCST90001820		European	3658
IEU Open GWAS	ebi-a-GCST90001821	IgD on IgD+ CD24- B cell || id:ebi-a-GCST90001821		European	3658
IEU Open GWAS	ebi-a-GCST90001822	IgD on IgD+ CD38- B cell || id:ebi-a-GCST90001822		European	3658
IEU Open GWAS	ebi-a-GCST90001823	IgD on IgD+ CD38- unswitched memory B cell || id:ebi-a-GCST90001823		European	3658
IEU Open GWAS	ebi-a-GCST90001824	IgD on IgD+ CD38+ B cell || id:ebi-a-GCST90001824		European	3658
IEU Open GWAS	ebi-a-GCST90001825	IgD on IgD+ CD38dim B cell || id:ebi-a-GCST90001825		European	3658
IEU Open GWAS	ebi-a-GCST90001826	IgD on unswitched memory B cell || id:ebi-a-GCST90001826		European	3658
IEU Open GWAS	ebi-a-GCST90001827	IgD on IgD+ B cell || id:ebi-a-GCST90001827		European	3658
IEU Open GWAS	ebi-a-GCST90001828	IgD on transitional B cell || id:ebi-a-GCST90001828		European	3658
IEU Open GWAS	ebi-a-GCST90001829	BAFF-R on B cell || id:ebi-a-GCST90001829		European	3658
IEU Open GWAS	ebi-a-GCST90001830	BAFF-R on CD20- B cell || id:ebi-a-GCST90001830		European	3658
IEU Open GWAS	ebi-a-GCST90001831	CD62L on CD62L+ myeloid Dendritic Cell || id:ebi-a-GCST90001831		European	3658
IEU Open GWAS	ebi-a-GCST90001832	CD62L on CD62L+ plasmacytoid Dendritic Cell || id:ebi-a-GCST90001832		European	3658
IEU Open GWAS	ebi-a-GCST90001833	CD62L on CD62L+ Dendritic Cell || id:ebi-a-GCST90001833		European	3658
IEU Open GWAS	ebi-a-GCST90001834	CD62L on monocyte || id:ebi-a-GCST90001834		European	3658
IEU Open GWAS	ebi-a-GCST90001835	CD62L on granulocyte || id:ebi-a-GCST90001835		European	3658
IEU Open GWAS	ebi-a-GCST90001836	CD66b on CD66b++ myeloid cell || id:ebi-a-GCST90001836		European	3658
IEU Open GWAS	ebi-a-GCST90001837	CD66b on Granulocytic Myeloid-Derived Suppressor Cells || id:ebi-a-GCST90001837		European	3658
IEU Open GWAS	ebi-a-GCST90001838	CD3 on naive CD8+ T cell || id:ebi-a-GCST90001838		European	3658
IEU Open GWAS	ebi-a-GCST90001839	CD3 on Effector Memory CD8+ T cell || id:ebi-a-GCST90001839		European	3658
IEU Open GWAS	ebi-a-GCST90001840	CD3 on Terminally Differentiated CD8+ T cell || id:ebi-a-GCST90001840		European	3658
IEU Open GWAS	ebi-a-GCST90001841	CD3 on Central Memory CD4+ T cell || id:ebi-a-GCST90001841		European	3658
IEU Open GWAS	ebi-a-GCST90001842	CD3 on Naive CD4+ T cell || id:ebi-a-GCST90001842		European	3658
IEU Open GWAS	ebi-a-GCST90001843	CD3 on Effector Memory CD4+ T cell || id:ebi-a-GCST90001843		European	3658
IEU Open GWAS	ebi-a-GCST90001844	CD3 on Terminally Differentiated CD4+ T cell || id:ebi-a-GCST90001844		European	3658
IEU Open GWAS	ebi-a-GCST90001845	CD3 on CD45RA- CD4+ T cell || id:ebi-a-GCST90001845		European	3658
IEU Open GWAS	ebi-a-GCST90001846	CD3 on Central Memory CD8+ T cell || id:ebi-a-GCST90001846		European	3658
IEU Open GWAS	ebi-a-GCST90001847	CD3 on HLA DR+ T cell || id:ebi-a-GCST90001847		European	3658
IEU Open GWAS	ebi-a-GCST90001848	CD3 on Natural Killer T || id:ebi-a-GCST90001848		European	3658
IEU Open GWAS	ebi-a-GCST90001849	CD3 on HLA DR+ CD4+ T cell || id:ebi-a-GCST90001849		European	3658
IEU Open GWAS	ebi-a-GCST90001850	CD3 on HLA DR+ CD8+ T cell || id:ebi-a-GCST90001850		European	3658
IEU Open GWAS	ebi-a-GCST90001851	CD3 on T cell || id:ebi-a-GCST90001851		European	3658
IEU Open GWAS	ebi-a-GCST90001852	CD3 on CD39+ resting CD4 regulatory T cell || id:ebi-a-GCST90001852		European	3658
IEU Open GWAS	ebi-a-GCST90001853	CD3 on activated CD4 regulatory T cell || id:ebi-a-GCST90001853		European	3658
IEU Open GWAS	ebi-a-GCST90001854	CD3 on CD39+ activated CD4 regulatory T cell || id:ebi-a-GCST90001854		European	3658
IEU Open GWAS	ebi-a-GCST90001855	CD3 on secreting CD4 regulatory T cell || id:ebi-a-GCST90001855		European	3658
IEU Open GWAS	ebi-a-GCST90001856	CD3 on CD39+ secreting CD4 regulatory T cell || id:ebi-a-GCST90001856		European	3658
IEU Open GWAS	ebi-a-GCST90001857	CD3 on activated & secreting CD4 regulatory T cell || id:ebi-a-GCST90001857		European	3658
IEU Open GWAS	ebi-a-GCST90001858	CD3 on CD45RA+ CD4+ T cell || id:ebi-a-GCST90001858		European	3658
IEU Open GWAS	ebi-a-GCST90001859	CD3 on CD8+ T cell || id:ebi-a-GCST90001859		European	3658
IEU Open GWAS	ebi-a-GCST90001860	CD3 on CD39+ CD4+ T cell || id:ebi-a-GCST90001860		European	3658
IEU Open GWAS	ebi-a-GCST90001861	CD3 on CD28+ CD4+ T cell || id:ebi-a-GCST90001861		European	3658
IEU Open GWAS	ebi-a-GCST90001862	CD3 on CD28+ CD4-CD8- T cell || id:ebi-a-GCST90001862		European	3658
IEU Open GWAS	ebi-a-GCST90001863	CD3 on CD28+ CD45RA- CD8+ T cell || id:ebi-a-GCST90001863		European	3658
IEU Open GWAS	ebi-a-GCST90001864	CD3 on CD28+ CD45RA+ CD8+ T cell || id:ebi-a-GCST90001864		European	3658
IEU Open GWAS	ebi-a-GCST90001865	CD3 on CD28- CD8+ T cell || id:ebi-a-GCST90001865		European	3658
IEU Open GWAS	ebi-a-GCST90001866	CD3 on CD39+ CD8+ T cell || id:ebi-a-GCST90001866		European	3658
IEU Open GWAS	ebi-a-GCST90001867	CD3 on CD4+ T cell || id:ebi-a-GCST90001867		European	3658
IEU Open GWAS	ebi-a-GCST90001868	CD3 on CD4 regulatory T cell || id:ebi-a-GCST90001868		European	3658
IEU Open GWAS	ebi-a-GCST90001869	CD3 on resting CD4 regulatory T cell || id:ebi-a-GCST90001869		European	3658
IEU Open GWAS	ebi-a-GCST90001870	CD34 on Hematopoietic Stem Cell || id:ebi-a-GCST90001870		European	3658
IEU Open GWAS	ebi-a-GCST90001871	HVEM on T cell || id:ebi-a-GCST90001871		European	3658
IEU Open GWAS	ebi-a-GCST90001872	HVEM on naive CD8+ T cell || id:ebi-a-GCST90001872		European	3658
IEU Open GWAS	ebi-a-GCST90001873	HVEM on Effector Memory CD8+ T cell || id:ebi-a-GCST90001873		European	3658
IEU Open GWAS	ebi-a-GCST90001874	HVEM on Terminally Differentiated CD8+ T cell || id:ebi-a-GCST90001874		European	3658
IEU Open GWAS	ebi-a-GCST90001875	HVEM on CD4+ T cell || id:ebi-a-GCST90001875		European	3658
IEU Open GWAS	ebi-a-GCST90001876	HVEM on Central Memory CD4+ T cell || id:ebi-a-GCST90001876		European	3658
IEU Open GWAS	ebi-a-GCST90001877	HVEM on naive CD4+ T cell || id:ebi-a-GCST90001877		European	3658
IEU Open GWAS	ebi-a-GCST90001878	HVEM on Effector Memory CD4+ T cell || id:ebi-a-GCST90001878		European	3658
IEU Open GWAS	ebi-a-GCST90001879	HVEM on Terminally Differentiated CD4+ T cell || id:ebi-a-GCST90001879		European	3658
IEU Open GWAS	ebi-a-GCST90001880	HVEM on CD45RA- CD4+ T cell || id:ebi-a-GCST90001880		European	3658
IEU Open GWAS	ebi-a-GCST90001881	HVEM on CD8+ T cell || id:ebi-a-GCST90001881		European	3658
IEU Open GWAS	ebi-a-GCST90001882	HVEM on Central Memory CD8+ T cell || id:ebi-a-GCST90001882		European	3658
IEU Open GWAS	ebi-a-GCST90001883	CD16-CD56 on Natural Killer T || id:ebi-a-GCST90001883		European	3658
IEU Open GWAS	ebi-a-GCST90001884	CD16-CD56 on Natural Killer || id:ebi-a-GCST90001884		European	3658
IEU Open GWAS	ebi-a-GCST90001885	CD16-CD56 on HLA DR+ Natural Killer || id:ebi-a-GCST90001885		European	3658
IEU Open GWAS	ebi-a-GCST90001886	CD28 on CD39+ activated CD4 regulatory T cell || id:ebi-a-GCST90001886		European	3658
IEU Open GWAS	ebi-a-GCST90001887	CD28 on secreting CD4 regulatory T cell || id:ebi-a-GCST90001887		European	3658
IEU Open GWAS	ebi-a-GCST90001888	CD28 on CD39+ secreting CD4 regulatory T cell || id:ebi-a-GCST90001888		European	3658
IEU Open GWAS	ebi-a-GCST90001889	CD28 on activated & secreting CD4 regulatory T cell || id:ebi-a-GCST90001889		European	3658
IEU Open GWAS	ebi-a-GCST90001890	CD28 on CD45RA+ CD4+ T cell || id:ebi-a-GCST90001890		European	3658
IEU Open GWAS	ebi-a-GCST90001891	CD28 on CD45RA- CD4 not regulatory T cell || id:ebi-a-GCST90001891		European	3658
IEU Open GWAS	ebi-a-GCST90001892	CD28 on CD39+ CD4+ T cell || id:ebi-a-GCST90001892		European	3658
IEU Open GWAS	ebi-a-GCST90001893	CD28 on CD28+ CD45RA- CD8+ T cell || id:ebi-a-GCST90001893		European	3658
IEU Open GWAS	ebi-a-GCST90001894	CD28 on CD28+ CD4+ T cell || id:ebi-a-GCST90001894		European	3658
IEU Open GWAS	ebi-a-GCST90001895	CD28 on CD28+ CD4-CD8- T cell || id:ebi-a-GCST90001895		European	3658
IEU Open GWAS	ebi-a-GCST90001896	CD28 on CD28+ CD45RA+ CD8+ T cell || id:ebi-a-GCST90001896		European	3658
IEU Open GWAS	ebi-a-GCST90001897	CD28 on CD39+ CD8+ T cell || id:ebi-a-GCST90001897		European	3658
IEU Open GWAS	ebi-a-GCST90001898	CD28 on CD4+ T cell || id:ebi-a-GCST90001898		European	3658
IEU Open GWAS	ebi-a-GCST90001899	CD28 on CD4 regulatory T cell || id:ebi-a-GCST90001899		European	3658
IEU Open GWAS	ebi-a-GCST90001900	CD28 on resting CD4 regulatory T cell || id:ebi-a-GCST90001900		European	3658
IEU Open GWAS	ebi-a-GCST90001901	CD28 on CD39+ resting CD4 regulatory T cell || id:ebi-a-GCST90001901		European	3658
IEU Open GWAS	ebi-a-GCST90001902	CD28 on activated CD4 regulatory T cell || id:ebi-a-GCST90001902		European	3658
IEU Open GWAS	ebi-a-GCST90001903	CD86 on myeloid Dendritic Cell || id:ebi-a-GCST90001903		European	3658
IEU Open GWAS	ebi-a-GCST90001904	CD86 on CD62L+ myeloid Dendritic Cell || id:ebi-a-GCST90001904		European	3658
IEU Open GWAS	ebi-a-GCST90001905	CD86 on monocyte || id:ebi-a-GCST90001905		European	3658
IEU Open GWAS	ebi-a-GCST90001906	CD86 on granulocyte || id:ebi-a-GCST90001906		European	3658
IEU Open GWAS	ebi-a-GCST90001907	CCR7 on naive CD4+ T cell || id:ebi-a-GCST90001907		European	3658
IEU Open GWAS	ebi-a-GCST90001908	CCR7 on naive CD8+ T cell || id:ebi-a-GCST90001908		European	3658
IEU Open GWAS	ebi-a-GCST90001909	CD45 on CD14+ monocyte || id:ebi-a-GCST90001909		European	3658
IEU Open GWAS	ebi-a-GCST90001910	CD45 on B cell || id:ebi-a-GCST90001910		European	3658
IEU Open GWAS	ebi-a-GCST90001911	CD45 on Natural Killer || id:ebi-a-GCST90001911		European	3658
IEU Open GWAS	ebi-a-GCST90001912	CD45 on HLA DR+ Natural Killer || id:ebi-a-GCST90001912		European	3658
IEU Open GWAS	ebi-a-GCST90001913	CD45 on granulocyte || id:ebi-a-GCST90001913		European	3658
IEU Open GWAS	ebi-a-GCST90001914	CD45 on lymphocyte || id:ebi-a-GCST90001914		European	3658
IEU Open GWAS	ebi-a-GCST90001915	CD45 on T cell || id:ebi-a-GCST90001915		European	3658
IEU Open GWAS	ebi-a-GCST90001916	CD45 on CD4+ T cell || id:ebi-a-GCST90001916		European	3658
IEU Open GWAS	ebi-a-GCST90001917	CD45 on CD8+ T cell || id:ebi-a-GCST90001917		European	3658
IEU Open GWAS	ebi-a-GCST90001918	CD45 on HLA DR+ T cell || id:ebi-a-GCST90001918		European	3658
IEU Open GWAS	ebi-a-GCST90001919	CD45 on Natural Killer T || id:ebi-a-GCST90001919		European	3658
IEU Open GWAS	ebi-a-GCST90001920	CD45 on HLA DR+ CD4+ T cell || id:ebi-a-GCST90001920		European	3658
IEU Open GWAS	ebi-a-GCST90001921	CD45 on HLA DR+ CD8+ T cell || id:ebi-a-GCST90001921		European	3658
IEU Open GWAS	ebi-a-GCST90001922	CD127 on T cell || id:ebi-a-GCST90001922		European	3658
IEU Open GWAS	ebi-a-GCST90001923	CD127 on CD45RA- CD4 not regulatory T cell || id:ebi-a-GCST90001923		European	3658
IEU Open GWAS	ebi-a-GCST90001924	CD127 on CD28+ CD4+ T cell || id:ebi-a-GCST90001924		European	3658
IEU Open GWAS	ebi-a-GCST90001925	CD127 on CD28+ CD4-CD8- T cell || id:ebi-a-GCST90001925		European	3658
IEU Open GWAS	ebi-a-GCST90001926	CD127 on granulocyte || id:ebi-a-GCST90001926		European	3658
IEU Open GWAS	ebi-a-GCST90001927	CD127 on CD8+ T cell || id:ebi-a-GCST90001927		European	3658
IEU Open GWAS	ebi-a-GCST90001928	CD127 on CD28+ CD45RA- CD8+ T cell || id:ebi-a-GCST90001928		European	3658
IEU Open GWAS	ebi-a-GCST90001929	CD127 on CD28+ CD45RA+ CD8+ T cell || id:ebi-a-GCST90001929		European	3658
IEU Open GWAS	ebi-a-GCST90001930	CD127 on CD28- CD8+ T cell || id:ebi-a-GCST90001930		European	3658
IEU Open GWAS	ebi-a-GCST90001931	CD127 on CD4+ T cell || id:ebi-a-GCST90001931		European	3658
IEU Open GWAS	ebi-a-GCST90001932	CD127 on CD45RA+ CD4+ T cell || id:ebi-a-GCST90001932		European	3658
IEU Open GWAS	ebi-a-GCST90001933	CD25 on CD45RA- CD4 not regulatory T cell || id:ebi-a-GCST90001933		European	3658
IEU Open GWAS	ebi-a-GCST90001934	CD25 on CD45RA+ CD4 not regulatory T cell || id:ebi-a-GCST90001934		European	3658
IEU Open GWAS	ebi-a-GCST90001935	CD25 on CD39+ CD4 regulatory T cell || id:ebi-a-GCST90001935		European	3658
IEU Open GWAS	ebi-a-GCST90001936	CD25 on CD4 regulatory T cell || id:ebi-a-GCST90001936		European	3658
IEU Open GWAS	ebi-a-GCST90001937	CD25 on resting CD4 regulatory T cell || id:ebi-a-GCST90001937		European	3658
IEU Open GWAS	ebi-a-GCST90001938	CD25 on CD39+ resting CD4 regulatory T cell || id:ebi-a-GCST90001938		European	3658
IEU Open GWAS	ebi-a-GCST90001939	CD25 on activated CD4 regulatory T cell || id:ebi-a-GCST90001939		European	3658
IEU Open GWAS	ebi-a-GCST90001940	CD25 on CD39+ activated CD4 regulatory T cell || id:ebi-a-GCST90001940		European	3658
IEU Open GWAS	ebi-a-GCST90001941	CD25 on secreting CD4 regulatory T cell || id:ebi-a-GCST90001941		European	3658
IEU Open GWAS	ebi-a-GCST90001942	CD25 on CD39+ secreting CD4 regulatory T cell || id:ebi-a-GCST90001942		European	3658
IEU Open GWAS	ebi-a-GCST90001943	CD25 on activated & secreting CD4 regulatory T cell || id:ebi-a-GCST90001943		European	3658
IEU Open GWAS	ebi-a-GCST90001944	CD123 on plasmacytoid Dendritic Cell || id:ebi-a-GCST90001944		European	3658
IEU Open GWAS	ebi-a-GCST90001945	CD123 on CD62L+ plasmacytoid Dendritic Cell || id:ebi-a-GCST90001945		European	3658
IEU Open GWAS	ebi-a-GCST90001946	CD33 on CD14+ monocyte || id:ebi-a-GCST90001946		European	3658
IEU Open GWAS	ebi-a-GCST90001947	CD33 on CD33+ HLA DR+ CD14dim || id:ebi-a-GCST90001947		European	3658
IEU Open GWAS	ebi-a-GCST90001948	CD33 on CD33dim HLA DR+ CD11b+ || id:ebi-a-GCST90001948		European	3658
IEU Open GWAS	ebi-a-GCST90001949	CD33 on CD33dim HLA DR+ CD11b- || id:ebi-a-GCST90001949		European	3658
IEU Open GWAS	ebi-a-GCST90001950	CD33 on Granulocytic Myeloid-Derived Suppressor Cells || id:ebi-a-GCST90001950		European	3658
IEU Open GWAS	ebi-a-GCST90001951	CD33 on CD66b++ myeloid cell || id:ebi-a-GCST90001951		European	3658
IEU Open GWAS	ebi-a-GCST90001952	CD33 on Monocytic Myeloid-Derived Suppressor Cells || id:ebi-a-GCST90001952		European	3658
IEU Open GWAS	ebi-a-GCST90001953	CD33 on CD33dim HLA DR- || id:ebi-a-GCST90001953		European	3658
IEU Open GWAS	ebi-a-GCST90001954	CD33 on basophil || id:ebi-a-GCST90001954		European	3658
IEU Open GWAS	ebi-a-GCST90001955	CD33 on Immature Myeloid-Derived Suppressor Cells || id:ebi-a-GCST90001955		European	3658
IEU Open GWAS	ebi-a-GCST90001956	CD33 on CD33+ HLA DR+ || id:ebi-a-GCST90001956		European	3658
IEU Open GWAS	ebi-a-GCST90001957	CD33 on CD33+ HLA DR+ CD14- || id:ebi-a-GCST90001957		European	3658
IEU Open GWAS	ebi-a-GCST90001958	CD4 on monocyte || id:ebi-a-GCST90001958		European	3658
IEU Open GWAS	ebi-a-GCST90001959	CD4 on HLA DR+ CD4+ T cell || id:ebi-a-GCST90001959		European	3658
IEU Open GWAS	ebi-a-GCST90001960	CD25 on CD4+ T cell || id:ebi-a-GCST90001960		European	3658
IEU Open GWAS	ebi-a-GCST90001961	CD25 on CD39+ CD4+ T cell || id:ebi-a-GCST90001961		European	3658
IEU Open GWAS	ebi-a-GCST90001962	CD25 on CD28+ CD4+ T cell || id:ebi-a-GCST90001962		European	3658
IEU Open GWAS	ebi-a-GCST90001963	FSC-A on myeloid Dendritic Cell || id:ebi-a-GCST90001963		European	3658
IEU Open GWAS	ebi-a-GCST90001964	FSC-A on plasmacytoid Dendritic Cell || id:ebi-a-GCST90001964		European	3658
IEU Open GWAS	ebi-a-GCST90001965	FSC-A on monocyte || id:ebi-a-GCST90001965		European	3658
IEU Open GWAS	ebi-a-GCST90001966	FSC-A on granulocyte || id:ebi-a-GCST90001966		European	3658
IEU Open GWAS	ebi-a-GCST90001967	FSC-A on CD14+ monocyte || id:ebi-a-GCST90001967		European	3658
IEU Open GWAS	ebi-a-GCST90001968	FSC-A on B cell || id:ebi-a-GCST90001968		European	3658
IEU Open GWAS	ebi-a-GCST90001969	FSC-A on Natural Killer || id:ebi-a-GCST90001969		European	3658
IEU Open GWAS	ebi-a-GCST90001970	FSC-A on HLA DR+ Natural Killer || id:ebi-a-GCST90001970		European	3658
IEU Open GWAS	ebi-a-GCST90001971	FSC-A on lymphocyte || id:ebi-a-GCST90001971		European	3658
IEU Open GWAS	ebi-a-GCST90001972	FSC-A on T cell || id:ebi-a-GCST90001972		European	3658
IEU Open GWAS	ebi-a-GCST90001973	FSC-A on CD4+ T cell || id:ebi-a-GCST90001973		European	3658
IEU Open GWAS	ebi-a-GCST90001974	FSC-A on CD8+ T cell || id:ebi-a-GCST90001974		European	3658
IEU Open GWAS	ebi-a-GCST90001975	FSC-A on HLA DR+ T cell || id:ebi-a-GCST90001975		European	3658
IEU Open GWAS	ebi-a-GCST90001976	FSC-A on Natural Killer T || id:ebi-a-GCST90001976		European	3658
IEU Open GWAS	ebi-a-GCST90001977	FSC-A on HLA DR+ CD4+ T cell || id:ebi-a-GCST90001977		European	3658
IEU Open GWAS	ebi-a-GCST90001978	FSC-A on HLA DR+ CD8+ T cell || id:ebi-a-GCST90001978		European	3658
IEU Open GWAS	ebi-a-GCST90001979	CD16 on CD14- CD16+ monocyte || id:ebi-a-GCST90001979		European	3658
IEU Open GWAS	ebi-a-GCST90001980	CD40 on CD14+ CD16- monocyte || id:ebi-a-GCST90001980		European	3658
IEU Open GWAS	ebi-a-GCST90001981	CD40 on CD14+ CD16+ monocyte || id:ebi-a-GCST90001981		European	3658
IEU Open GWAS	ebi-a-GCST90001982	CCR2 on CD14- CD16+ monocyte || id:ebi-a-GCST90001982		European	3658
IEU Open GWAS	ebi-a-GCST90001983	CD14 on CD14+ CD16+ monocyte || id:ebi-a-GCST90001983		European	3658
IEU Open GWAS	ebi-a-GCST90001984	HLA DR on CD14- CD16+ monocyte || id:ebi-a-GCST90001984		European	3658
IEU Open GWAS	ebi-a-GCST90001985	CD40 on monocytes || id:ebi-a-GCST90001985		European	3658
IEU Open GWAS	ebi-a-GCST90001986	CD14 on CD14+ CD16- monocyte || id:ebi-a-GCST90001986		European	3658
IEU Open GWAS	ebi-a-GCST90001987	CD64 on CD14+ CD16- monocyte || id:ebi-a-GCST90001987		European	3658
IEU Open GWAS	ebi-a-GCST90001988	HLA DR on CD14+ CD16- monocyte || id:ebi-a-GCST90001988		European	3658
IEU Open GWAS	ebi-a-GCST90001989	CD40 on CD14- CD16+ monocyte || id:ebi-a-GCST90001989		European	3658
IEU Open GWAS	ebi-a-GCST90001990	CD64 on CD14- CD16+ monocyte || id:ebi-a-GCST90001990		European	3658
IEU Open GWAS	ebi-a-GCST90001991	HLA DR on CD14+ monocyte || id:ebi-a-GCST90001991		European	3658
IEU Open GWAS	ebi-a-GCST90001992	CCR2 on CD14+ CD16+ monocyte || id:ebi-a-GCST90001992		European	3658
IEU Open GWAS	ebi-a-GCST90001993	PDL-1 on CD14+ CD16- monocyte || id:ebi-a-GCST90001993		European	3658
IEU Open GWAS	ebi-a-GCST90001994	CX3CR1 on CD14- CD16- || id:ebi-a-GCST90001994		European	3658
IEU Open GWAS	ebi-a-GCST90001995	CX3CR1 on monocyte || id:ebi-a-GCST90001995		European	3658
IEU Open GWAS	ebi-a-GCST90001996	CX3CR1 on CD14+ CD16+ monocyte || id:ebi-a-GCST90001996		European	3658
IEU Open GWAS	ebi-a-GCST90001997	CX3CR1 on CD14+ CD16- monocyte || id:ebi-a-GCST90001997		European	3658
IEU Open GWAS	ebi-a-GCST90001998	PDL-1 on CD14+ CD16+ monocyte || id:ebi-a-GCST90001998		European	3658
IEU Open GWAS	ebi-a-GCST90001999	PDL-1 on CD14- CD16+ monocyte || id:ebi-a-GCST90001999		European	3658
IEU Open GWAS	ebi-a-GCST90002000	PDL-1 on CD14- CD16- || id:ebi-a-GCST90002000		European	3658
IEU Open GWAS	ebi-a-GCST90002001	CD64 on CD14- CD16- || id:ebi-a-GCST90002001		European	3658
IEU Open GWAS	ebi-a-GCST90002002	PDL-1 on monocyte || id:ebi-a-GCST90002002		European	3658
IEU Open GWAS	ebi-a-GCST90002003	CCR2 on CD14- CD16- || id:ebi-a-GCST90002003		European	3658
IEU Open GWAS	ebi-a-GCST90002004	CCR2 on CD14+ CD16- monocyte || id:ebi-a-GCST90002004		European	3658
IEU Open GWAS	ebi-a-GCST90002005	CD16 on CD14+ CD16+ monocyte || id:ebi-a-GCST90002005		European	3658
IEU Open GWAS	ebi-a-GCST90002006	CD64 on monocyte || id:ebi-a-GCST90002006		European	3658
IEU Open GWAS	ebi-a-GCST90002007	HLA DR on CD14+ CD16+ monocyte || id:ebi-a-GCST90002007		European	3658
IEU Open GWAS	ebi-a-GCST90002008	CCR2 on monocyte || id:ebi-a-GCST90002008		European	3658
IEU Open GWAS	ebi-a-GCST90002009	HLA DR on CD14- CD16- || id:ebi-a-GCST90002009		European	3658
IEU Open GWAS	ebi-a-GCST90002010	HLA DR on monocyte || id:ebi-a-GCST90002010		European	3658
IEU Open GWAS	ebi-a-GCST90002011	CD64 on CD14+ CD16+ monocyte || id:ebi-a-GCST90002011		European	3658
IEU Open GWAS	ebi-a-GCST90002012	CX3CR1 on CD14- CD16+ monocyte || id:ebi-a-GCST90002012		European	3658
IEU Open GWAS	ebi-a-GCST90002013	CCR2 on myeloid Dendritic Cell || id:ebi-a-GCST90002013		European	3658
IEU Open GWAS	ebi-a-GCST90002014	CCR2 on CD62L+ myeloid Dendritic Cell || id:ebi-a-GCST90002014		European	3658
IEU Open GWAS	ebi-a-GCST90002015	CCR2 on plasmacytoid Dendritic Cell || id:ebi-a-GCST90002015		European	3658
IEU Open GWAS	ebi-a-GCST90002016	CCR2 on CD62L+ plasmacytoid Dendritic Cell || id:ebi-a-GCST90002016		European	3658
IEU Open GWAS	ebi-a-GCST90002017	CCR2 on monocyte || id:ebi-a-GCST90002017		European	3658
IEU Open GWAS	ebi-a-GCST90002018	CCR2 on granulocyte || id:ebi-a-GCST90002018		European	3658
IEU Open GWAS	ebi-a-GCST90002019	CD14 on Monocytic Myeloid-Derived Suppressor Cells || id:ebi-a-GCST90002019		European	3658
IEU Open GWAS	ebi-a-GCST90002020	CD14 on CD33+ HLA DR+ CD14dim || id:ebi-a-GCST90002020		European	3658
IEU Open GWAS	ebi-a-GCST90002021	CD14 on CD33dim HLA DR+ CD11b+ || id:ebi-a-GCST90002021		European	3658
IEU Open GWAS	ebi-a-GCST90002022	CD4 on CD4+ T cell || id:ebi-a-GCST90002022		European	3658
IEU Open GWAS	ebi-a-GCST90002023	CD4 on Central Memory CD4+ T cell || id:ebi-a-GCST90002023		European	3658
IEU Open GWAS	ebi-a-GCST90002024	CD4 on naive CD4+ T cell || id:ebi-a-GCST90002024		European	3658
IEU Open GWAS	ebi-a-GCST90002025	CD4 on Effector Memory CD4+ T cell || id:ebi-a-GCST90002025		European	3658
IEU Open GWAS	ebi-a-GCST90002026	CD4 on Terminally Differentiated CD4+ T cell || id:ebi-a-GCST90002026		European	3658
IEU Open GWAS	ebi-a-GCST90002027	CD4 on CD45RA+ CD4+ T cell || id:ebi-a-GCST90002027		European	3658
IEU Open GWAS	ebi-a-GCST90002028	CD19 on B cell || id:ebi-a-GCST90002028		European	3658
IEU Open GWAS	ebi-a-GCST90002029	CD39 on CD39+ CD8+ T cell || id:ebi-a-GCST90002029		European	3658
IEU Open GWAS	ebi-a-GCST90002030	CD39 on CD39+ activated CD4 regulatory T cell || id:ebi-a-GCST90002030		European	3658
IEU Open GWAS	ebi-a-GCST90002031	CD39 on CD39+ secreting CD4 regulatory T cell || id:ebi-a-GCST90002031		European	3658
IEU Open GWAS	ebi-a-GCST90002032	CD39 on CD39+ CD4+ T cell || id:ebi-a-GCST90002032		European	3658
IEU Open GWAS	ebi-a-GCST90002033	CD39 on granulocyte || id:ebi-a-GCST90002033		European	3658
IEU Open GWAS	ebi-a-GCST90002034	CD39 on monocyte || id:ebi-a-GCST90002034		European	3658
IEU Open GWAS	ebi-a-GCST90002035	CD80 on myeloid Dendritic Cell || id:ebi-a-GCST90002035		European	3658
IEU Open GWAS	ebi-a-GCST90002036	CD80 on CD62L+ myeloid Dendritic Cell || id:ebi-a-GCST90002036		European	3658
IEU Open GWAS	ebi-a-GCST90002037	CD80 on plasmacytoid Dendritic Cell || id:ebi-a-GCST90002037		European	3658
IEU Open GWAS	ebi-a-GCST90002038	CD80 on CD62L+ plasmacytoid Dendritic Cell || id:ebi-a-GCST90002038		European	3658
IEU Open GWAS	ebi-a-GCST90002039	CD80 on monocyte || id:ebi-a-GCST90002039		European	3658
IEU Open GWAS	ebi-a-GCST90002040	CD80 on granulocyte || id:ebi-a-GCST90002040		European	3658
IEU Open GWAS	ebi-a-GCST90002041	CD45 on lymphocyte || id:ebi-a-GCST90002041		European	3658
IEU Open GWAS	ebi-a-GCST90002042	CD45 on CD33+ HLA DR+ CD14- || id:ebi-a-GCST90002042		European	3658
IEU Open GWAS	ebi-a-GCST90002043	CD45 on CD33+ HLA DR+ CD14dim || id:ebi-a-GCST90002043		European	3658
IEU Open GWAS	ebi-a-GCST90002044	CD45 on CD33dim HLA DR+ CD11b- || id:ebi-a-GCST90002044		European	3658
IEU Open GWAS	ebi-a-GCST90002045	CD45 on CD33- HLA DR- || id:ebi-a-GCST90002045		European	3658
IEU Open GWAS	ebi-a-GCST90002046	CD45 on CD33- HLA DR+ || id:ebi-a-GCST90002046		European	3658
IEU Open GWAS	ebi-a-GCST90002047	CD45 on Granulocytic Myeloid-Derived Suppressor Cells || id:ebi-a-GCST90002047		European	3658
IEU Open GWAS	ebi-a-GCST90002048	CD45 on CD66b++ myelod cell || id:ebi-a-GCST90002048		European	3658
IEU Open GWAS	ebi-a-GCST90002049	CD45 on Monocytic Myeloid-Derived Suppressor Cells || id:ebi-a-GCST90002049		European	3658
IEU Open GWAS	ebi-a-GCST90002050	CD45 on CD33dim HLA DR- || id:ebi-a-GCST90002050		European	3658
IEU Open GWAS	ebi-a-GCST90002051	CD45 on basophil || id:ebi-a-GCST90002051		European	3658
IEU Open GWAS	ebi-a-GCST90002052	CD45 on Immature Myeloid-Derived Suppressor Cells || id:ebi-a-GCST90002052		European	3658
IEU Open GWAS	ebi-a-GCST90002053	CD45 on CD33+ HLA DR+ || id:ebi-a-GCST90002053		European	3658
IEU Open GWAS	ebi-a-GCST90002054	CD8 on Central Memory CD8+ T cell || id:ebi-a-GCST90002054		European	3658
IEU Open GWAS	ebi-a-GCST90002055	CD8 on naive CD8+ T cell || id:ebi-a-GCST90002055		European	3658
IEU Open GWAS	ebi-a-GCST90002056	CD8 on Effector Memory CD8+ T cell || id:ebi-a-GCST90002056		European	3658
IEU Open GWAS	ebi-a-GCST90002057	CD8 on Terminally Differentiated CD8+ T cell || id:ebi-a-GCST90002057		European	3658
IEU Open GWAS	ebi-a-GCST90002058	CD8 on CD8+ T cell || id:ebi-a-GCST90002058		European	3658
IEU Open GWAS	ebi-a-GCST90002059	CD8 on Natural Killer T || id:ebi-a-GCST90002059		European	3658
IEU Open GWAS	ebi-a-GCST90002060	CD8 on HLA DR+ CD8+ T cell || id:ebi-a-GCST90002060		European	3658
IEU Open GWAS	ebi-a-GCST90002061	CD4 on CD39+ CD4+ T cell || id:ebi-a-GCST90002061		European	3658
IEU Open GWAS	ebi-a-GCST90002062	CD4 on CD28+ CD4+ T cell || id:ebi-a-GCST90002062		European	3658
IEU Open GWAS	ebi-a-GCST90002063	CD4 on CD4 regulatory T cell || id:ebi-a-GCST90002063		European	3658
IEU Open GWAS	ebi-a-GCST90002064	CD4 on resting CD4 regulatory T cell || id:ebi-a-GCST90002064		European	3658
IEU Open GWAS	ebi-a-GCST90002065	CD4 on CD39+ resting CD4 regulatory T cell || id:ebi-a-GCST90002065		European	3658
IEU Open GWAS	ebi-a-GCST90002066	CD4 on activated CD4 regulatory T cell || id:ebi-a-GCST90002066		European	3658
IEU Open GWAS	ebi-a-GCST90002067	CD4 on CD39+ activated CD4 regulatory T cell || id:ebi-a-GCST90002067		European	3658
IEU Open GWAS	ebi-a-GCST90002068	CD4 on secreting CD4 regulatory T cell || id:ebi-a-GCST90002068		European	3658
IEU Open GWAS	ebi-a-GCST90002069	CD4 on CD39+ secreting CD4 regulatory T cell || id:ebi-a-GCST90002069		European	3658
IEU Open GWAS	ebi-a-GCST90002070	CD4 on activated & secreting CD4 regulatory T cell || id:ebi-a-GCST90002070		European	3658
IEU Open GWAS	ebi-a-GCST90002071	SSC-A on myeloid Dendritic Cell || id:ebi-a-GCST90002071		European	3658
IEU Open GWAS	ebi-a-GCST90002072	SSC-A on plasmacytoid Dendritic Cell || id:ebi-a-GCST90002072		European	3658
IEU Open GWAS	ebi-a-GCST90002073	SSC-A on monocyte || id:ebi-a-GCST90002073		European	3658
IEU Open GWAS	ebi-a-GCST90002074	SSC-A on CD14+ monocyte || id:ebi-a-GCST90002074		European	3658
IEU Open GWAS	ebi-a-GCST90002075	SSC-A on B cell || id:ebi-a-GCST90002075		European	3658
IEU Open GWAS	ebi-a-GCST90002076	SSC-A on Natural Killer || id:ebi-a-GCST90002076		European	3658
IEU Open GWAS	ebi-a-GCST90002077	SSC-A on HLA DR+ Natural Killer || id:ebi-a-GCST90002077		European	3658
IEU Open GWAS	ebi-a-GCST90002078	SSC-A on granulocyte || id:ebi-a-GCST90002078		European	3658
IEU Open GWAS	ebi-a-GCST90002079	SSC-A on lymphocyte || id:ebi-a-GCST90002079		European	3658
IEU Open GWAS	ebi-a-GCST90002080	SSC-A on T cell || id:ebi-a-GCST90002080		European	3658
IEU Open GWAS	ebi-a-GCST90002081	SSC-A on CD4+ T cell || id:ebi-a-GCST90002081		European	3658
IEU Open GWAS	ebi-a-GCST90002082	SSC-A on CD8+ T cell || id:ebi-a-GCST90002082		European	3658
IEU Open GWAS	ebi-a-GCST90002083	SSC-A on HLA DR+ T cell || id:ebi-a-GCST90002083		European	3658
IEU Open GWAS	ebi-a-GCST90002084	SSC-A on Natural Killer T || id:ebi-a-GCST90002084		European	3658
IEU Open GWAS	ebi-a-GCST90002085	SSC-A on HLA DR+ CD4+ T cell || id:ebi-a-GCST90002085		European	3658
IEU Open GWAS	ebi-a-GCST90002086	SSC-A on HLA DR+ CD8+ T cell || id:ebi-a-GCST90002086		European	3658
IEU Open GWAS	ebi-a-GCST90002087	CD11c on myeloid Dendritic Cell || id:ebi-a-GCST90002087		European	3658
IEU Open GWAS	ebi-a-GCST90002088	CD11c on CD62L+ myeloid Dendritic Cell || id:ebi-a-GCST90002088		European	3658
IEU Open GWAS	ebi-a-GCST90002089	CD11c on monocyte || id:ebi-a-GCST90002089		European	3658
IEU Open GWAS	ebi-a-GCST90002090	CD11c on granulocyte || id:ebi-a-GCST90002090		European	3658
IEU Open GWAS	ebi-a-GCST90002091	CD11b on CD14+ monocyte || id:ebi-a-GCST90002091		European	3658
IEU Open GWAS	ebi-a-GCST90002092	CD11b on Granulocytic Myeloid-Derived Suppressor Cells || id:ebi-a-GCST90002092		European	3658
IEU Open GWAS	ebi-a-GCST90002093	CD11b on CD66b++ myeloid cell || id:ebi-a-GCST90002093		European	3658
IEU Open GWAS	ebi-a-GCST90002094	CD11b on Monocytic Myeloid-Derived Suppressor Cells || id:ebi-a-GCST90002094		European	3658
IEU Open GWAS	ebi-a-GCST90002095	CD11b on CD33dim HLA DR- || id:ebi-a-GCST90002095		European	3658
IEU Open GWAS	ebi-a-GCST90002096	CD11b on basophil || id:ebi-a-GCST90002096		European	3658
IEU Open GWAS	ebi-a-GCST90002097	CD11b on CD33+ HLA DR+ CD14dim || id:ebi-a-GCST90002097		European	3658
IEU Open GWAS	ebi-a-GCST90002098	CD45RA on naive CD4+ T cell || id:ebi-a-GCST90002098		European	3658
IEU Open GWAS	ebi-a-GCST90002099	CD4RA on Terminally Differentiated CD4+ T cell || id:ebi-a-GCST90002099		European	3658
IEU Open GWAS	ebi-a-GCST90002100	CD45RA on naive CD8+ T cell || id:ebi-a-GCST90002100		European	3658
IEU Open GWAS	ebi-a-GCST90002101	CD45RA on Terminally Differentiated CD8+ T cell || id:ebi-a-GCST90002101		European	3658
IEU Open GWAS	ebi-a-GCST90002102	CD45RA on resting CD4 regulatory T cell || id:ebi-a-GCST90002102		European	3658
IEU Open GWAS	ebi-a-GCST90002103	CD45RA on CD39+ resting CD4 regulatory T cell || id:ebi-a-GCST90002103		European	3658
IEU Open GWAS	ebi-a-GCST90002104	HLA DR on myeloid Dendritic Cell || id:ebi-a-GCST90002104		European	3658
IEU Open GWAS	ebi-a-GCST90002105	HLA DR on plasmacytoid Dendritic Cell || id:ebi-a-GCST90002105		European	3658
IEU Open GWAS	ebi-a-GCST90002106	HLA DR on Dendritic Cell || id:ebi-a-GCST90002106		European	3658
IEU Open GWAS	ebi-a-GCST90002107	HLA DR on Hematopoietic Stem Cell || id:ebi-a-GCST90002107		European	3658
IEU Open GWAS	ebi-a-GCST90002108	HLA DR on CD33+ HLA DR+ CD14- || id:ebi-a-GCST90002108		European	3658
IEU Open GWAS	ebi-a-GCST90002109	HLA DR on CD33+ HLA DR+ CD14dim || id:ebi-a-GCST90002109		European	3658
IEU Open GWAS	ebi-a-GCST90002110	HLA DR on CD33dim HLA DR+ CD11b+ || id:ebi-a-GCST90002110		European	3658
IEU Open GWAS	ebi-a-GCST90002111	HLA DR on CD33dim HLA DR+ CD11b- || id:ebi-a-GCST90002111		European	3658
IEU Open GWAS	ebi-a-GCST90002112	HLA DR on CD33- HLA DR+ || id:ebi-a-GCST90002112		European	3658
IEU Open GWAS	ebi-a-GCST90002113	HLA DR on HLA DR+ T cell || id:ebi-a-GCST90002113		European	3658
IEU Open GWAS	ebi-a-GCST90002114	HLA DR on HLA DR+ CD4+ T cell || id:ebi-a-GCST90002114		European	3658
IEU Open GWAS	ebi-a-GCST90002115	HLA DR on HLA DR+ CD8+ T cell || id:ebi-a-GCST90002115		European	3658
IEU Open GWAS	ebi-a-GCST90002116	HLA DR on B cell || id:ebi-a-GCST90002116		European	3658
IEU Open GWAS	ebi-a-GCST90002117	HLA DR on HLA DR+ Natural Killer || id:ebi-a-GCST90002117		European	3658
IEU Open GWAS	ebi-a-GCST90002118	CD8 on CD28+ CD45RA- CD8+ T cell || id:ebi-a-GCST90002118		European	3658
IEU Open GWAS	ebi-a-GCST90002119	CD8 on CD28+ CD45RA+ CD8+ T cell || id:ebi-a-GCST90002119		European	3658
IEU Open GWAS	ebi-a-GCST90002120	CD8 on CD28- CD8+ T cell || id:ebi-a-GCST90002120		European	3658
IEU Open GWAS	ebi-a-GCST90002121	CD8 on CD39+ CD8+ T cell || id:ebi-a-GCST90002121		European	3658

## Sheet: Supplementary Table 2
Supplementary Table 2. All SNPs extracted for analysis..
SNP	effect_allele.exposure	other_allele.exposure	effect_allele.outcome	other_allele.outcome	beta.exposure	beta.outcome	eaf.exposure	eaf.outcome	id.outcome	chr.outcome	pos.outcome	pval.outcome	samplesize.outcome	se.outcome	outcome	chr.exposure	pos.exposure	se.exposure	pval.exposure	samplesize.exposure	id.exposure	exposure	rsq.exposure	effective_n.exposure	rsq.outcome	effective_n.outcome	steiger_dir	steiger_pval	R2	FMean	F
rs113118832	A	G	A	G	-0.061259	-0.124281	0.019175	0.02147	finngenR11MM	11	5198838	0.456066	345892	0.166744	Multiple myeloma	11	5220068	0.012633	1.24008e-06	8735	ebi-a-GCST90006897	|| id:ebi-a-GCST90006897	0.00268532	8735	1.60609e-06	345892	TRUE	3.01678e-06	0.000141155	27.4333	23.514
rs113300136	C	T	C	T	-0.0712193	0.162248	0.012985	0.01943	finngenR11MM	2	197678545	0.382401	345892	0.185749	Multiple myeloma	2	198543269	0.0154649	4.1205e-06	8735	ebi-a-GCST90006897	|| id:ebi-a-GCST90006897	0.00242261	8735	2.20581e-06	345892	TRUE	1.03846e-05	0.000130014	27.4333	21.2081
rs113317007	C	T	C	T	-0.0679308	0.409831	0.015378	0.01125	finngenR11MM	22	19893547	0.279932	345892	0.379307	Multiple myeloma	22	19881070	0.0142203	1.77893e-06	8735	ebi-a-GCST90006897	|| id:ebi-a-GCST90006897	0.00260627	8735	3.37511e-06	345892	TRUE	5.46798e-06	0.000139744	27.4333	22.82
rs113442058	T	C	T	C	-0.0438867	0.28889	0.036977	0.03476	finngenR11MM	7	105047396	0.169431	345892	0.210249	Multiple myeloma	7	104687843	0.00903278	1.18212e-06	8735	ebi-a-GCST90006897	|| id:ebi-a-GCST90006897	0.0026958	8735	5.45827e-06	345892	TRUE	4.64158e-06	0.000137172	27.4333	23.606
rs115389690	A	G	A	G	-0.051544	0.0808173	0.024579	0.02761	finngenR11MM	14	93559400	0.740261	345892	0.243787	Multiple myeloma	14	94025746	0.011203	4.20659e-06	8735	ebi-a-GCST90006897	|| id:ebi-a-GCST90006897	0.00241809	8735	3.17723e-07	345892	TRUE	7.12905e-06	0.000127392	27.4333	21.1684
rs116184496	T	G	T	G	-0.0387894	0.182665	0.047707	0.04908	finngenR11MM	1	58623467	0.327619	345892	0.186598	Multiple myeloma	1	59089139	0.00806147	1.49648e-06	8735	ebi-a-GCST90006897	|| id:ebi-a-GCST90006897	0.00264414	8735	2.77049e-06	345892	TRUE	4.30444e-06	0.000136713	27.4333	23.1525
rs1210063	G	A	G	A	0.0394869	-0.030502	0.940126	0.95399	finngenR11MM	6	105322133	0.763751	345892	0.101484	Multiple myeloma	6	105770008	0.00731959	6.86468e-08	8735	ebi-a-GCST90006897	|| id:ebi-a-GCST90006897	0.00332142	8735	2.61168e-07	345892	TRUE	1.31006e-07	0.000175534	27.4333	29.1027
rs12472059	A	G	A	G	-0.0402523	0.0236561	0.04316	0.05828	finngenR11MM	2	64880977	0.813931	345892	0.100511	Multiple myeloma	2	65108111	0.00845296	1.91765e-06	8735	ebi-a-GCST90006897	|| id:ebi-a-GCST90006897	0.00258985	8735	1.60147e-07	345892	TRUE	3.10588e-06	0.000133823	27.4333	22.6759
rs13428122	C	T	C	T	-0.0223734	-0.0709821	0.148851	0.1493	finngenR11MM	2	172712387	0.338173	345892	0.074111	Multiple myeloma	2	173577115	0.00487577	4.46046e-06	8735	ebi-a-GCST90006897	|| id:ebi-a-GCST90006897	0.00240529	8735	2.65212e-06	345892	TRUE	1.18967e-05	0.000126839	27.4333	21.0561
rs147636928	T	C	T	C	-0.0653338	0.499053	0.015138	0.02556	finngenR11MM	11	78107334	0.22532	345892	0.411589	Multiple myeloma	11	77818380	0.0140255	3.18941e-06	8735	ebi-a-GCST90006897	|| id:ebi-a-GCST90006897	0.00247855	8735	4.25036e-06	345892	TRUE	1.04292e-05	0.000127277	27.4333	21.699
rs148189820	C	T	C	T	-0.0742159	0.162791	0.011469	0.01227	finngenR11MM	12	132531664	0.604121	345892	0.313975	Multiple myeloma	12	133108250	0.0161403	4.26236e-06	8735	ebi-a-GCST90006897	|| id:ebi-a-GCST90006897	0.00241522	8735	7.77198e-07	345892	TRUE	8.28209e-06	0.000124893	27.4333	21.1432
rs150891204	T	C	T	C	-0.0688734	-0.107357	0.015221	0.0317	finngenR11MM	22	16449194	0.614302	345892	0.213034	Multiple myeloma	22	16929935	0.0149415	4.03552e-06	8735	ebi-a-GCST90006897	|| id:ebi-a-GCST90006897	0.00242715	8735	7.34215e-07	345892	TRUE	7.77638e-06	0.000142205	27.4333	21.2478
rs1823870	C	T	C	T	-0.0612628	0.167	0.017802	0.02761	finngenR11MM	2	32978863	0.46796	345892	0.23009	Multiple myeloma	2	33203930	0.0130733	2.78433e-06	8735	ebi-a-GCST90006897	|| id:ebi-a-GCST90006897	0.00250824	8735	1.52299e-06	345892	TRUE	6.42334e-06	0.000131248	27.4333	21.9595
rs186965628	C	T	C	T	-0.0800942	0.14593	0.010886	0.01329	finngenR11MM	3	105880277	0.414789	345892	0.178947	Multiple myeloma	3	105599121	0.0166707	1.55142e-06	8735	ebi-a-GCST90006897	|| id:ebi-a-GCST90006897	0.00263624	8735	1.92267e-06	345892	TRUE	3.93771e-06	0.000138149	27.4333	23.0831
rs2200844	A	G	A	G	-0.0516937	-0.0207701	0.026707	0.03579	finngenR11MM	6	152394001	0.850434	345892	0.110148	Multiple myeloma	6	152715136	0.01074	1.48525e-06	8735	ebi-a-GCST90006897	|| id:ebi-a-GCST90006897	0.00264577	8735	1.02798e-07	345892	TRUE	2.33991e-06	0.000138923	27.4333	23.1668
rs59202061	A	G	A	G	-0.0361134	0.129756	0.068362	0.07464	finngenR11MM	12	131949366	0.305683	345892	0.126675	Multiple myeloma	12	132433911	0.00685038	1.35136e-07	8735	ebi-a-GCST90006897	|| id:ebi-a-GCST90006897	0.00317223	8735	3.03343e-06	345892	TRUE	4.59158e-07	0.000166123	27.4333	27.7912
rs7237980	G	C	G	C	-0.0174162	-0.0213216	0.334628	0.3395	finngenR11MM	18	57767100	0.687877	345892	0.0530734	Multiple myeloma	18	55434332	0.00376343	3.69683e-06	8735	ebi-a-GCST90006897	|| id:ebi-a-GCST90006897	0.00244631	8735	4.66603e-07	345892	TRUE	6.62954e-06	0.000135071	27.4333	21.416
rs74389820	T	C	T	C	-0.0388885	0.257438	0.043629	0.03374	finngenR11MM	2	120895177	0.061097	345892	0.137462	Multiple myeloma	2	121652753	0.00851784	4.98219e-06	8735	ebi-a-GCST90006897	|| id:ebi-a-GCST90006897	0.00238114	8735	1.014e-05	345892	TRUE	2.51945e-05	0.000126204	27.4333	20.8441
rs76150292	G	A	G	A	-0.0482045	0.0170368	0.027253	0.02761	finngenR11MM	5	92865353	0.870477	345892	0.104487	Multiple myeloma	5	92201060	0.0105579	4.9776e-06	8735	ebi-a-GCST90006897	|| id:ebi-a-GCST90006897	0.00238134	8735	7.6863e-08	345892	TRUE	7.41099e-06	0.000123202	27.4333	20.8459
rs77295813	G	A	G	A	-0.0507839	0.0632586	0.026721	0.03783	finngenR11MM	8	99917151	0.734729	345892	0.186691	Multiple myeloma	8	100929379	0.010728	2.20399e-06	8735	ebi-a-GCST90006897	|| id:ebi-a-GCST90006897	0.0025594	8735	3.31937e-07	345892	TRUE	3.8431e-06	0.000134144	27.4333	22.4086
rs78246230	G	A	G	A	-0.0579219	-0.067517	0.020092	0.02454	finngenR11MM	17	35365707	0.705544	345892	0.178689	Multiple myeloma	17	33692726	0.012272	2.36042e-06	8735	ebi-a-GCST90006897	|| id:ebi-a-GCST90006897	0.0025444	8735	4.12757e-07	345892	TRUE	4.2283e-06	0.000132106	27.4333	22.2769
rs79342014	A	G	A	G	-0.0466908	0.0263079	0.030206	0.02249	finngenR11MM	5	64153761	0.896812	345892	0.202853	Multiple myeloma	5	63449588	0.0101503	4.22562e-06	8735	ebi-a-GCST90006897	|| id:ebi-a-GCST90006897	0.00241708	8735	4.86264e-08	345892	TRUE	6.16899e-06	0.000127722	27.4333	21.1595
rs8070971	C	T	C	T	-0.0248984	-0.0340799	0.117725	0.1227	finngenR11MM	17	19010429	0.701845	345892	0.0890207	Multiple myeloma	17	18913742	0.00538698	3.80137e-06	8735	ebi-a-GCST90006897	|| id:ebi-a-GCST90006897	0.00244021	8735	4.23717e-07	345892	TRUE	6.71567e-06	0.000128779	27.4333	21.3625
rs11650955	A	G	A	G	0.0741717	0.0288534	0.547971	0.5634	finngenR11MM	17	69239564	0.571609	345892	0.0510063	Multiple myeloma	17	67235705	0.0162451	4.97611e-06	7763	ebi-a-GCST90006898	|| id:ebi-a-GCST90006898	0.00267885	7763	9.25142e-07	345892	TRUE	9.45334e-06	0.0027254	27.4333	20.8464
rs13242460	T	C	T	C	0.310571	-0.0108979	0.015438	0.01943	finngenR11MM	7	13812581	0.956685	345892	0.200646	Multiple myeloma	7	13852206	0.0651558	1.8737e-06	7763	ebi-a-GCST90006898	|| id:ebi-a-GCST90006898	0.00291896	7763	8.52875e-09	345892	TRUE	2.55917e-06	0.00293215	27.4333	22.7204
rs141658142	G	A	G	A	-0.367763	-0.181717	0.010386	0.01534	finngenR11MM	5	110688686	0.257143	345892	0.160362	Multiple myeloma	5	110024387	0.0795956	3.83019e-06	7763	ebi-a-GCST90006898	|| id:ebi-a-GCST90006898	0.00274314	7763	3.71236e-06	345892	TRUE	1.08662e-05	0.00278023	27.4333	21.348
rs2316515	G	A	G	A	-0.0889107	-0.0312055	0.611511	0.5675	finngenR11MM	6	410848	0.550384	345892	0.0522543	Multiple myeloma	6	410848	0.016215	4.1759e-08	7763	ebi-a-GCST90006898	|| id:ebi-a-GCST90006898	0.00385902	7763	1.03105e-06	345892	TRUE	9.7975e-08	0.00375596	27.4333	30.0659
rs2395192	T	C	T	C	0.132684	-0.0593239	0.56018	0.5603	finngenR11MM	6	32479867	0.244556	345892	0.0509798	Multiple myeloma	6	32447644	0.0162397	3.07539e-16	7763	ebi-a-GCST90006898	|| id:ebi-a-GCST90006898	0.00852794	7763	3.91492e-06	345892	TRUE	2.88512e-15	0.008675	27.4333	66.7546
rs2856821	C	T	C	T	0.096884	0.0233733	0.219478	0.2352	finngenR11MM	6	33078965	0.73189	345892	0.0682208	Multiple myeloma	6	33046742	0.0193337	5.41053e-07	7763	ebi-a-GCST90006898	|| id:ebi-a-GCST90006898	0.00322518	7763	3.39366e-07	345892	TRUE	9.48063e-07	0.00321596	27.4333	25.1116
rs3130248	T	C	T	C	-0.107889	0.0260856	0.527338	0.5092	finngenR11MM	6	29635159	0.610432	345892	0.0512028	Multiple myeloma	6	29602936	0.0164897	6.03671e-11	7763	ebi-a-GCST90006898	|| id:ebi-a-GCST90006898	0.00548558	7763	7.50372e-07	345892	TRUE	1.67177e-10	0.00580262	27.4333	42.8084
rs3926144	G	A	G	A	-0.0960761	0.0682521	0.177482	0.1851	finngenR11MM	7	29961771	0.346559	345892	0.0725095	Multiple myeloma	7	30001387	0.0209632	4.58152e-06	7763	ebi-a-GCST90006898	|| id:ebi-a-GCST90006898	0.00269913	7763	2.56155e-06	345892	TRUE	1.12957e-05	0.00269501	27.4333	21.0047
rs73067509	G	C	G	C	-0.142768	0.0559936	0.108201	0.07157	finngenR11MM	7	11181685	0.467876	345892	0.0771326	Multiple myeloma	7	11221312	0.0255037	2.16915e-08	7763	ebi-a-GCST90006898	|| id:ebi-a-GCST90006898	0.0040215	7763	1.52357e-06	345892	TRUE	5.80953e-08	0.0039336	27.4333	31.3369
rs7352834	A	G	A	G	0.180735	0.0556948	0.044221	0.0593	finngenR11MM	20	20066489	0.592269	345892	0.103995	Multiple myeloma	20	20047133	0.0393539	4.37875e-06	7763	ebi-a-GCST90006898	|| id:ebi-a-GCST90006898	0.00271027	7763	8.29207e-07	345892	TRUE	8.18787e-06	0.00276122	27.4333	21.0916
rs1126513	T	G	T	G	-0.146309	0.0331411	0.212729	0.2505	finngenR11MM	6	33080690	0.627839	345892	0.0683645	Multiple myeloma	6	33048467	0.0194431	5.27351e-14	7972	ebi-a-GCST90006899	|| id:ebi-a-GCST90006899	0.00705469	7972	6.79414e-07	345892	TRUE	1.87005e-13	0.00717006	27.4333	56.6254
rs11624561	C	T	C	T	0.0755482	-0.00963451	0.5	0.5133	finngenR11MM	14	77650744	0.850491	345892	0.0511136	Multiple myeloma	14	78117087	0.0159983	2.33222e-06	7972	ebi-a-GCST90006899	|| id:ebi-a-GCST90006899	0.00279016	7972	1.02718e-07	345892	TRUE	3.51739e-06	0.00285377	27.4333	22.2998
rs117347753	A	G	A	G	-0.223657	-0.181621	0.028425	0.02249	finngenR11MM	10	96430260	0.102665	345892	0.111283	Multiple myeloma	10	98190017	0.048313	3.66851e-06	7972	ebi-a-GCST90006899	|| id:ebi-a-GCST90006899	0.00268171	7972	7.70079e-06	345892	TRUE	1.49344e-05	0.00276294	27.4333	21.4307
rs117705227	C	T	C	T	-0.365186	0.606126	0.010898	0.01329	finngenR11MM	13	73089392	0.249961	345892	0.526863	Multiple myeloma	13	73663530	0.0775658	2.50058e-06	7972	ebi-a-GCST90006899	|| id:ebi-a-GCST90006899	0.00277347	7972	3.82641e-06	345892	TRUE	7.47573e-06	0.00287505	27.4333	22.166
rs12174774	T	C	T	C	0.170913	-0.108073	0.073778	0.1094	finngenR11MM	6	31301188	0.165324	345892	0.0778968	Multiple myeloma	6	31268965	0.0306259	2.39618e-08	7972	ebi-a-GCST90006899	|| id:ebi-a-GCST90006899	0.00389243	7972	5.56486e-06	345892	TRUE	1.12465e-07	0.00399229	27.4333	31.1439
rs12289470	A	C	A	C	0.108297	0.0273201	0.151663	0.137	finngenR11MM	11	42636065	0.697182	345892	0.0702086	Multiple myeloma	11	42657615	0.0225615	1.58602e-06	7972	ebi-a-GCST90006899	|| id:ebi-a-GCST90006899	0.0028826	7972	4.37769e-07	345892	TRUE	2.80308e-06	0.00301794	27.4333	23.0408
rs13248824	C	T	C	T	0.0858189	0.0875064	0.629642	0.6288	finngenR11MM	8	120579855	0.0898587	345892	0.0515914	Multiple myeloma	8	121592095	0.016747	2.98449e-07	7972	ebi-a-GCST90006899	|| id:ebi-a-GCST90006899	0.00328401	7972	8.31732e-06	345892	TRUE	1.5186e-06	0.00343488	27.4333	26.2598
rs185692895	C	T	C	T	-0.340455	-0.305656	0.012503	0.01125	finngenR11MM	18	38513146	0.402489	345892	0.3651	Multiple myeloma	18	36093110	0.0728931	3.00317e-06	7972	ebi-a-GCST90006899	|| id:ebi-a-GCST90006899	0.00272961	7972	2.0263e-06	345892	TRUE	7.13277e-06	0.0028622	27.4333	21.8146
rs188471060	T	C	T	C	-0.386135	-0.202508	0.011315	0.01636	finngenR11MM	12	1948727	0.407113	345892	0.244284	Multiple myeloma	12	2057893	0.0757866	3.48682e-07	7972	ebi-a-GCST90006899	|| id:ebi-a-GCST90006899	0.00324656	7972	1.9868e-06	345892	TRUE	9.11311e-07	0.00333596	27.4333	25.9593
rs28569910	G	C	G	C	-0.0784926	0.0488338	0.342626	0.3436	finngenR11MM	5	25894525	0.361188	345892	0.0534811	Multiple myeloma	5	25894634	0.0167919	2.94754e-06	7972	ebi-a-GCST90006899	|| id:ebi-a-GCST90006899	0.00273407	7972	2.41047e-06	345892	TRUE	7.39219e-06	0.00277537	27.4333	21.8503
rs2884837	A	G	A	G	-0.193889	-0.174738	0.039448	0.05215	finngenR11MM	1	213785642	0.0587625	345892	0.0924556	Multiple myeloma	1	213958985	0.0413775	2.78779e-06	7972	ebi-a-GCST90006899	|| id:ebi-a-GCST90006899	0.00274742	7972	1.03268e-05	345892	TRUE	1.38167e-05	0.00284893	27.4333	21.9572
rs3922928	A	G	A	G	-0.260403	0.0521504	0.02179	0.03681	finngenR11MM	5	178860053	0.731435	345892	0.151946	Multiple myeloma	5	178287054	0.0556191	2.84217e-06	7972	ebi-a-GCST90006899	|| id:ebi-a-GCST90006899	0.00274279	7972	3.40565e-07	345892	TRUE	4.76301e-06	0.00289076	27.4333	21.9202
rs67886110	T	G	T	G	-0.0918543	0.0168207	0.40123	0.4162	finngenR11MM	3	151397064	0.743649	345892	0.0514355	Multiple myeloma	3	151114852	0.0163935	2.10572e-08	7972	ebi-a-GCST90006899	|| id:ebi-a-GCST90006899	0.00392365	7972	3.09189e-07	345892	TRUE	4.09771e-08	0.00405399	27.4333	31.3946
rs6927022	G	A	G	A	-0.302648	-0.128957	0.495348		finngenR11MM	6	32644620	0.0125355	345892	0.051651	Multiple myeloma	6	32612397	0.0163548	1.87499e-76	7972	ebi-a-GCST90006899	|| id:ebi-a-GCST90006899	0.0411961	7972	1.80213e-05	345892	TRUE	8.26407e-71	0.0457939	27.4333	342.441
rs78411553	T	C	T	C	0.281678	0.242812	0.018982	0.02147	finngenR11MM	2	38398426	0.406046	345892	0.292238	Multiple myeloma	2	38625568	0.0596997	2.37881e-06	7972	ebi-a-GCST90006899	|| id:ebi-a-GCST90006899	0.00278543	7972	1.99586e-06	345892	TRUE	5.68794e-06	0.00295498	27.4333	22.2619
rs9907671	G	A	G	A	-0.0866686	-0.0903938	0.273617	0.3313	finngenR11MM	17	10377443	0.127008	345892	0.0592355	Multiple myeloma	17	10280760	0.018448	2.62712e-06	7972	ebi-a-GCST90006899	|| id:ebi-a-GCST90006899	0.00276163	7972	6.73244e-06	345892	TRUE	1.0178e-05	0.00298581	27.4333	22.0712
rs10880672	G	A	G	A	-0.0843077	0.0390675	0.748154	0.7311	finngenR11MM	12	44755319	0.46747	345892	0.0537674	Multiple myeloma	12	45149102	0.0179475	2.63409e-06	8518	ebi-a-GCST90006900	|| id:ebi-a-GCST90006900	0.00258444	8518	1.52635e-06	345892	TRUE	6.0171e-06	0.00267849	27.4333	22.0661
rs11054967	A	G	A	G	-0.344493	-0.229095	0.015227	0.0184	finngenR11MM	12	12547383	0.0981545	345892	0.138521	Multiple myeloma	12	12700317	0.0636502	6.22257e-08	8518	ebi-a-GCST90006900	|| id:ebi-a-GCST90006900	0.00342795	8518	7.90788e-06	345892	TRUE	3.63501e-07	0.00355911	27.4333	29.2928
rs114844011	T	C	T	C	-0.356666	0.0559486	0.010885	0.01125	finngenR11MM	4	172891900	0.875347	345892	0.356655	Multiple myeloma	4	173813051	0.0747411	1.8239e-06	8518	ebi-a-GCST90006900	|| id:ebi-a-GCST90006900	0.00266691	8518	7.11449e-08	345892	TRUE	2.76355e-06	0.00273923	27.4333	22.7722
rs12538419	A	G	A	G	-0.132431	-0.110473	0.085494	0.08998	finngenR11MM	7	106799762	0.213877	345892	0.0888779	Multiple myeloma	7	106440208	0.0276868	1.72528e-06	8518	ebi-a-GCST90006900	|| id:ebi-a-GCST90006900	0.00267937	8518	4.46668e-06	345892	TRUE	5.88958e-06	0.0027424	27.4333	22.8788
rs12953983	A	G	A	G	-0.0742156	-0.0339956	0.57707	0.5685	finngenR11MM	18	38983650	0.508381	345892	0.0514025	Multiple myeloma	18	36563614	0.0157638	2.50196e-06	8518	ebi-a-GCST90006900	|| id:ebi-a-GCST90006900	0.002596	8518	1.26456e-06	345892	TRUE	5.46041e-06	0.00268855	27.4333	22.165
rs13286569	A	G	A	G	-0.266724	-0.306429	0.02124	0.03476	finngenR11MM	9	15138305	0.235522	345892	0.258317	Multiple myeloma	9	15138303	0.053675	6.72187e-07	8518	ebi-a-GCST90006900	|| id:ebi-a-GCST90006900	0.00289126	8518	4.06832e-06	345892	TRUE	2.32791e-06	0.00295791	27.4333	24.6934
rs145396067	A	G	A	G	-0.154427	-0.0439661	0.066066	0.06237	finngenR11MM	16	11830183	0.713773	345892	0.119866	Multiple myeloma	16	11924040	0.0317197	1.12463e-06	8518	ebi-a-GCST90006900	|| id:ebi-a-GCST90006900	0.00277553	8518	3.8896e-07	345892	TRUE	2.03133e-06	0.00294287	27.4333	23.7022
rs150378870	T	C	T	C	-0.137296	-0.105761	0.077107	0.0726	finngenR11MM	13	95322803	0.344928	345892	0.111979	Multiple myeloma	13	95975057	0.0297597	3.95995e-06	8518	ebi-a-GCST90006900	|| id:ebi-a-GCST90006900	0.0024931	8518	2.57893e-06	345892	TRUE	1.03769e-05	0.00268282	27.4333	21.2843
rs2071025	G	A	G	A	-0.0856646	0.0300355	0.244538	0.272	finngenR11MM	6	33175979	0.608917	345892	0.0587067	Multiple myeloma	6	33143756	0.0179711	1.87189e-06	8518	ebi-a-GCST90006900	|| id:ebi-a-GCST90006900	0.0026611	8518	7.56757e-07	345892	TRUE	3.7008e-06	0.00271139	27.4333	22.7224
rs28367668	G	A	G	A	-0.103381	-0.10182	0.252315	0.3487	finngenR11MM	6	31301216	0.0527716	345892	0.0525717	Multiple myeloma	6	31268993	0.0184146	1.97629e-08	8518	ebi-a-GCST90006900	|| id:ebi-a-GCST90006900	0.00368737	8518	1.08448e-05	345892	TRUE	1.58608e-07	0.00403249	27.4333	31.5179
rs4679608	C	T	C	T	-0.0780069	-0.102019	0.289212	0.2914	finngenR11MM	3	59778103	0.0710591	345892	0.0565171	Multiple myeloma	3	59763829	0.0170793	4.93947e-06	8518	ebi-a-GCST90006900	|| id:ebi-a-GCST90006900	0.00244359	8518	9.4202e-06	345892	TRUE	2.3345e-05	0.0025018	27.4333	20.8606
rs59383933	A	G	A	G	-0.230723	0.306479	0.029572	0.0184	finngenR11MM	7	147062665	0.0412544	345892	0.150164	Multiple myeloma	7	146759757	0.0457555	4.59452e-07	8518	ebi-a-GCST90006900	|| id:ebi-a-GCST90006900	0.0029769	8518	1.20428e-05	345892	TRUE	3.12467e-06	0.00305531	27.4333	25.427
rs7860641	G	A	G	A	-0.0932167	-0.0703833	0.213175	0.2209	finngenR11MM	9	3595084	0.204446	345892	0.0554642	Multiple myeloma	9	3595084	0.0191071	1.06824e-06	8518	ebi-a-GCST90006900	|| id:ebi-a-GCST90006900	0.00278708	8518	4.65558e-06	345892	TRUE	3.82899e-06	0.00291496	27.4333	23.8011
rs78658913	A	C	A	C	-0.237576	0.156005	0.023669	0.03783	finngenR11MM	14	86318563	0.141019	345892	0.105981	Multiple myeloma	14	86784907	0.0518437	4.59367e-06	8518	ebi-a-GCST90006900	|| id:ebi-a-GCST90006900	0.00245985	8518	6.26439e-06	345892	TRUE	1.73229e-05	0.00260863	27.4333	20.9997
rs8138890	G	A	G	A	0.0739206	0.0226179	0.501162	0.5307	finngenR11MM	22	17195895	0.658144	345892	0.0511165	Multiple myeloma	22	17676785	0.0154547	1.72651e-06	8518	ebi-a-GCST90006900	|| id:ebi-a-GCST90006900	0.00267922	8518	5.66035e-07	345892	TRUE	3.25138e-06	0.00273211	27.4333	22.8776
rs113103848	A	G	A	G	-0.122836	-0.0382245	0.0969	0.08998	finngenR11MM	13	109848567	0.691704	345892	0.0963942	Multiple myeloma	13	110500914	0.0262818	2.95679e-06	8191	ebi-a-GCST90006901	|| id:ebi-a-GCST90006901	0.00266044	8191	4.54615e-07	345892	TRUE	5.19357e-06	0.00264083	27.4333	21.8445
rs140214797	G	T	G	T	-0.264762	-0.315324	0.018753	0.01738	finngenR11MM	4	28153463	0.140605	345892	0.213991	Multiple myeloma	4	28155085	0.0572406	3.73826e-06	8191	ebi-a-GCST90006901	|| id:ebi-a-GCST90006901	0.00260579	8191	6.27746e-06	345892	TRUE	1.39096e-05	0.00257983	27.4333	21.3945
rs141016096	T	C	T	C	-0.362166	-0.104996	0.010472	0.02556	finngenR11MM	21	46075357	0.43338	345892	0.134022	Multiple myeloma	21	47495271	0.0773056	2.80143e-06	8191	ebi-a-GCST90006901	|| id:ebi-a-GCST90006901	0.00267301	8191	1.7744e-06	345892	TRUE	6.51666e-06	0.00271834	27.4333	21.9479
rs150993367	T	G	T	G	-0.346129	-0.20146	0.01082	0.0184	finngenR11MM	6	157056586	0.27929	345892	0.186207	Multiple myeloma	6	157377720	0.0757777	4.9314e-06	8191	ebi-a-GCST90006901	|| id:ebi-a-GCST90006901	0.00254131	8191	3.38413e-06	345892	TRUE	1.37478e-05	0.00256453	27.4333	20.8638
rs2735088	A	G	A	G	0.146517	-0.068704	0.086231	0.1012	finngenR11MM	6	29957723	0.573898	345892	0.12218	Multiple myeloma	6	29925500	0.0277799	1.33321e-07	8191	ebi-a-GCST90006901	|| id:ebi-a-GCST90006901	0.00338541	8191	9.14174e-07	345892	TRUE	2.98973e-07	0.00338303	27.4333	27.8173
rs3130248	T	C	T	C	-0.0992055	0.0260856	0.528747	0.5092	finngenR11MM	6	29635159	0.610432	345892	0.0512028	Multiple myeloma	6	29602936	0.0160226	5.9558e-10	8191	ebi-a-GCST90006901	|| id:ebi-a-GCST90006901	0.00465957	8191	7.50372e-07	345892	TRUE	1.57026e-09	0.0049046	27.4333	38.3359
rs34770282	G	A	G	A	-0.120357	-0.0104918	0.102028	0.09407	finngenR11MM	9	23820003	0.896089	345892	0.0803332	Multiple myeloma	9	23820001	0.0262763	4.64013e-06	8191	ebi-a-GCST90006901	|| id:ebi-a-GCST90006901	0.00255548	8191	4.93141e-08	345892	TRUE	6.63415e-06	0.00265433	27.4333	20.9804
rs4608857	A	G	A	G	-0.197152	-0.0656131	0.041981	0.03885	finngenR11MM	4	138544597	0.587401	345892	0.120922	Multiple myeloma	4	139465751	0.0388473	3.87409e-07	8191	ebi-a-GCST90006901	|| id:ebi-a-GCST90006901	0.00313535	8191	8.51199e-07	345892	TRUE	8.19851e-07	0.00312651	27.4333	25.7561
rs685810	G	A	G	A	0.290792	-0.11679	0.363226	0.3548	finngenR11MM	6	32617175	0.0345032	345892	0.0552423	Multiple myeloma	6	32584952	0.0158451	3.17395e-75	8191	ebi-a-GCST90006901	|| id:ebi-a-GCST90006901	0.0395039	8191	1.29218e-05	345892	TRUE	4.6602e-70	0.0391162	27.4333	336.802
rs75156687	T	C	T	C	-0.15977	-0.00912887	0.052842	0.06237	finngenR11MM	2	144345242	0.928525	345892	0.10177	Multiple myeloma	2	145102809	0.0348594	4.57752e-06	8191	ebi-a-GCST90006901	|| id:ebi-a-GCST90006901	0.00255863	8191	2.32624e-08	345892	TRUE	6.35822e-06	0.00255518	27.4333	21.0064
rs7575	A	G	A	G	-0.108559	0.0427913	0.121598	0.1288	finngenR11MM	22	19435727	0.693899	345892	0.108726	Multiple myeloma	22	19423250	0.0237476	4.84574e-06	8191	ebi-a-GCST90006901	|| id:ebi-a-GCST90006901	0.00254539	8191	4.47821e-07	345892	TRUE	8.34419e-06	0.00251757	27.4333	20.8974
rs9276988	A	G	A	G	-0.0769764	0.0673458	0.446921	0.4734	finngenR11MM	6	33012525	0.185439	345892	0.050858	Multiple myeloma	6	32980302	0.0154665	6.45862e-07	8191	ebi-a-GCST90006901	|| id:ebi-a-GCST90006901	0.0030157	8191	5.06947e-06	345892	TRUE	2.41772e-06	0.0029293	27.4333	24.7703
rs9505086	C	T	C	T	-0.0726532	0.100059	0.383747	0.4039	finngenR11MM	6	7231953	0.0511741	345892	0.0513119	Multiple myeloma	6	7232186	0.015886	4.79844e-06	8191	ebi-a-GCST90006901	|| id:ebi-a-GCST90006901	0.00254766	8191	1.09934e-05	345892	TRUE	2.42695e-05	0.00249657	27.4333	20.9161
rs9790601	G	A	G	A	-0.0808547	0.0672865	0.331918	0.3119	finngenR11MM	4	102608806	0.212432	345892	0.0539628	Multiple myeloma	4	103529963	0.0164893	9.41586e-07	8191	ebi-a-GCST90006901	|| id:ebi-a-GCST90006901	0.00292753	8191	4.49498e-06	345892	TRUE	3.25308e-06	0.00289935	27.4333	24.044

## Sheet: Supplementary Table 3
Supplementary Table 3. Finding cellular phenotypes of SNPs for MR analysis from catalog.
Excluding confounding factors
outcome	rsid	trait	chr	pos	p	OR or BETA	95% CI (TEXT)	MAPPED_GENE	PUBMEDID	FIRST AUTHOR	JOURNAL	Sample	STUDY ACCESSION
MM(11)	rs6927022	inflammatory bowel disease	6	32644620	2e-31			HLA-DQA1	28067908	de Lange KM	Nat Genet	25,042 European and unknown ancestry cases, 34,915 European and unknown ancestry controls	GCST004131
MM(11)	rs145396067	tonsillectomy risk measurement	16	11830183	3e-06	0.0721	[0.042-0.102] unit decrease	BCAR4 - RSL1D1	28928442	Tian C	Nat Commun	60,098 European ancestry cases, 113,323 European ancestry controls	GCST005014
MM(11)	rs6927022	ulcerative colitis	6	32644620	5e-65			HLA-DQA1	28067908	de Lange KM	Nat Genet	12,366 European and unknown ancestry cases, 33,609 European and unknown ancestry controls	GCST004133
MM(11)	rs2316515	lung adenocarcinoma	6	410848	1e-07	1.08994	[1.06-1.13]	IRF4	28604730	McKay JD	Nat Genet	11,273 European ancestry cases, 55,483 European ancestry controls	GCST004744
MM(11)	rs6927022	Epstein Barr virus nuclear antigen 1 IgG measurement	6	32644620	7e-26	0.16	[0.13-0.19] unit increase	HLA-DQA1	29868224	Sallah N	Glob Health Epidemiol Genom	1,473 Ugandan ancestry individuals, 2,162 European ancestry individuals	GCST005963
MM(11)	rs9505086	reticulocyte measurement	6	7231953	2e-15	0.0184174	[0.014-0.023] unit increase	RREB1	32888494	Vuckovic D	Cell	408,112 British individuals	GCST90002387
MM(11)	rs6927022	Epstein Barr virus nuclear antigen 1 IgG measurement	6	32644620	1e-21	0.26	[0.22-0.30] unit increase	HLA-DQA1	32737300	Sallah N	Nat Commun	4,365 Ugandan ancestry individuals	GCST90000522
MM(11)	rs6927022	Epstein Barr virus nuclear antigen 1 IgG measurement	6	32644620	7e-26	0.16	[0.16-0.16] unit increase	HLA-DQA1	32737300	Sallah N	Nat Commun	4,365 Ugandan ancestry individuals	GCST90000522
MM(11)	rs2316515	anti-Epstein Barr virus antibody measurement	6	410848	4e-08	0.09	[0.059-0.121] unit increase	IRF4	33204752	Butler-Laporte G	Open Forum Infect Dis	7,763 White British ancestry individuals	GCST90006898
MM(11)	rs67886110	anti-Epstein Barr virus antibody measurement	3	151397064	2e-08	0.09	[0.059-0.121] unit increase	MED12L	33204752	Butler-Laporte G	Open Forum Infect Dis	7,972 White British ancestry individuals	GCST90006899
MM(11)	rs2395192	anti-Epstein Barr virus antibody measurement	6	32479867	3e-16	0.13	[0.099-0.161] unit decrease	HLA-DRB9 - HLA-DRB5	33204752	Butler-Laporte G	Open Forum Infect Dis	7,763 White British ancestry individuals	GCST90006898
MM(11)	rs73067509	anti-Epstein Barr virus antibody measurement	7	11181685	2e-08	0.14	[0.091-0.189] unit increase	PHF14 - NPM1P11	33204752	Butler-Laporte G	Open Forum Infect Dis	7,763 White British ancestry individuals	GCST90006898
MM(11)	rs6927022	anti-Epstein Barr virus antibody measurement	6	32644620	2e-76	0.3	[0.27-0.33] unit increase	HLA-DQA1	33204752	Butler-Laporte G	Open Forum Infect Dis	7,972 White British ancestry individuals	GCST90006899
MM(11)	rs2316515	lymphoid leukemia	6	410848	1e-08	1.34698	NR	IRF4	32887889	Rashkin SR	Nat Commun	852 European ancestry cases, 410,350 European ancestry controls	GCST90011814
MM(11)	rs2856821	osteoarthritis	6	33078965	1e-09	1.04	[1.03-1.06]	HLA-DPB1, HLA-DPA1	30664745	Tachmazidou I	Nat Genet	77,052 European ancestry cases, 378,169 European ancestry controls	GCST007093
MM(11)	rs12289470	amygdala volume change measurement, age at assessment	11	42636065	5e-06			LINC02740 - HNRNPKP3	35383335	Brouwer RM	Nat Neurosci	15,100 European ancestry individuals	GCST90128558
MM(11)	rs2395192	central nervous system non-hodgkin lymphoma	6	32479867	2e-07	1.51	[1.29-1.76]	HLA-DRB9 - HLA-DRB5	31102405	Labreche K	Neuro Oncol	475 European ancestry cases, 1,134 European ancestry controls	GCST007896
MM(11)	rs6927022	ulcerative colitis	6	32644620	5e-133	1.444	[1.387-1.503]	HLA-DQA1	23128233	Jostins L	Nature	Up to 12,924 European ancestry cases, up to 21,442 European ancestry controls	GCST001728
MM(11)	rs685810	Epstein-Barr virus seropositivity	6	32617175	7e-11	6.526	z score decrease	HLA-DRB1 - HLA-DQA1	37164013	Andreu-Sanchez S	Immunity	1,745 individuals	GCST90294394
MM(11)	rs6927022	Epstein-Barr virus seropositivity	6	32644620	3e-11	6.659	z score decrease	HLA-DQA1	37164013	Andreu-Sanchez S	Immunity	1,745 individuals	GCST90294403
MM(11)	rs685810	Epstein-Barr virus seropositivity	6	32617175	2e-10	6.342	z score decrease	HLA-DRB1 - HLA-DQA1	37164013	Andreu-Sanchez S	Immunity	1,745 individuals	GCST90294437
MM(11)	rs6927022	streptococcus seropositivity	6	32644620	9e-28	10.924	z score increase	HLA-DQA1	37164013	Andreu-Sanchez S	Immunity	1,745 individuals	GCST90295765
MM(11)	rs2856821	osteoarthritis, hip, osteoarthritis, knee	6	33078965	6e-09	1.04718	[1.031089783-1.063519526]	HLA-DPB1, HLA-DPA1	34450027	Boer CG	Cell	88,842 European ancestry cases, 397,208 European ancestry controls, 899 Japanese ancestry cases, 3,396 Japanese ancestry controls	GCST90034521
MM(11)	rs75156687	vaginal microbiome measurement	2	144345242	4e-06	0.5504	[0.32-0.78] unit increase	GTDC1 - ZEB2	34282934	Fan W	mSystems	315 Chinese ancestry individuals	GCST90026870
MM(11)	rs2316515	lung adenocarcinoma	6	410848	2e-07	0.03	[-0.0288-0.0888] unit increase	IRF4	35915169	Byun J	Nat Genet	9,791 European ancestry cases, 23,173 European ancestry controls, 4,630 East Asian ancestry cases, 5,372 East Asian ancestry controls, 844 African American cases, 3,774 African American controls	GCST90134662
MM(11)	rs28569910	pain	5	25894525	9e-06	0.144	unit increase	RNU6-374P - MSNP1	37146008	Mascheretti S	PLoS One	352 individuals	GCST90281295
MM(11)	rs34770282	educational attainment	9	23820003	9e-12	0.0117712	[0.0084-0.0152] unit decrease	ELAVL2	35361970	Okbay A	Nat Genet	3,037,499 European ancestry individuals	GCST90105038
MM(11)	rs1210063	Epstein-Barr virus seropositivity	6	105322133	4e-09	0.04	[0.026-0.054] unit increase	PREP	36737699	Muckian MD	BMC Infect Dis	7,795 European ancestry cases, 449 European ancestry controls	GCST90270367
MM(11)	rs9505086	body height	6	7231953	2e-30	0.0099	[0.0081-0.0117] unit increase	RREB1	36224396	Yengo L	Nature	5,314,291 European ancestry, Hispanic or Latin American, East Asian ancestry, African ancestry, South Asian ancestry individuals	GCST90245848
MM(11)	rs4987358	type 2 diabetes mellitus	1	169696410	1e-23			FIRRM, SELL	35893037	Pipal KV	Genes (Basel)	418 Sindhi ancestry cases from endogamous families, 984 Sindhi ancestry controls from endogamous families	GCST90134620

## Sheet: Supplementary Table 4
Supplementary Table 4.Two sample MR analysis results.
outcome	exposure	method	nsnp	b	se	pval	lo_ci	up_ci	or	or_lci95	or_uci95	p_fdr
Multiple myeloma（R11）	AEB-IgG	Inverse variance weighted	23	-0.870112	0.656868	0.185291	-2.15757	0.417348	0.418905	0.115605	1.51793	0.231614
Multiple myeloma（R11）	AEB-IgG	MR Egger	23	-2.3419	1.54014	0.143281	-5.36057	0.676771	0.0961447	0.00469821	1.96751	0.358202
Multiple myeloma（R11）	AEB-IgG	Weighted median	23	-0.578125	0.869195	0.505969	-2.28175	1.1255	0.560949	0.102106	3.08175	0.632462
Multiple myeloma（R11）	AEB-IgG	Robust adjusted profile score (RAPS)	23	-0.854087	0.717144	0.233671	-2.25969	0.551516	0.425672	0.104383	1.73588	0.389452
Multiple myeloma（R11）	AEB-IgG	Constrained maximum likelihood	23	-0.767784	0.709047	0.27888	-2.15752	0.621948	0.46404	0.115612	1.86255	0.3486
Multiple myeloma（R11）	EA-D	Inverse variance weighted	10	-0.0270503	0.171253	0.874492	-0.362706	0.308606	0.973312	0.695791	1.36153	0.874492
Multiple myeloma（R11）	EA-D	MR Egger	10	0.167478	0.441628	0.714385	-0.698113	1.03307	1.18232	0.497523	2.80968	0.892982
Multiple myeloma（R11）	EA-D	Weighted median	10	-0.07195	0.224645	0.748754	-0.512255	0.368355	0.930577	0.599143	1.44535	0.748754
Multiple myeloma（R11）	EA-D	Robust adjusted profile score (RAPS)	10	-0.0276691	0.183244	0.879979	-0.386827	0.331489	0.97271	0.679208	1.39304	0.879979
Multiple myeloma（R11）	EA-D	Constrained maximum likelihood	10	-0.0325055	0.171652	0.849804	-0.368944	0.303933	0.968017	0.691464	1.35518	0.849804
Multiple myeloma（R11）	EBNA-1	Inverse variance weighted	16	0.304566	0.125167	0.014963	0.0592383	0.549893	1.35604	1.06103	1.73307	0.0748149
Multiple myeloma（R11）	EBNA-1	MR Egger	16	0.479566	0.249696	0.0753867	-0.00983847	0.96897	1.61537	0.99021	2.63523	0.358202
Multiple myeloma（R11）	EBNA-1	Weighted median	16	0.39582	0.162328	0.0147522	0.0776583	0.713982	1.4856	1.08075	2.04211	0.0497809
Multiple myeloma（R11）	EBNA-1	Robust adjusted profile score (RAPS)	16	0.326511	0.150762	0.0303314	0.0310171	0.622004	1.38612	1.0315	1.86266	0.151657
Multiple myeloma（R11）	EBNA-1	Constrained maximum likelihood	16	0.29941	0.149932	0.0458279	0.00554376	0.593277	1.34906	1.00556	1.80991	0.229139
Multiple myeloma（R11）	VCA-p18	Inverse variance weighted	15	0.270181	0.194427	0.164641	-0.110895	0.651257	1.3102	0.895033	1.91795	0.231614
Multiple myeloma（R11）	VCA-p18	MR Egger	15	-0.0596595	0.437408	0.8936	-0.916979	0.79766	0.942085	0.399725	2.22034	0.8936
Multiple myeloma（R11）	VCA-p18	Weighted median	15	0.515154	0.238029	0.030445	0.0486177	0.98169	1.6739	1.04982	2.66896	0.0507417
Multiple myeloma（R11）	VCA-p18	Robust adjusted profile score (RAPS)	15	0.240287	0.283741	0.397077	-0.315845	0.79642	1.27161	0.729172	2.21759	0.496346
Multiple myeloma（R11）	VCA-p18	Constrained maximum likelihood	15	0.310067	0.229281	0.176264	-0.139323	0.759457	1.36352	0.869947	2.13712	0.3486
Multiple myeloma（R11）	ZEBRA	Inverse variance weighted	14	-0.196682	0.133763	0.141461	-0.458858	0.0654941	0.821452	0.632005	1.06769	0.231614
Multiple myeloma（R11）	ZEBRA	MR Egger	14	0.177727	0.241214	0.475401	-0.295052	0.650507	1.1945	0.744493	1.91651	0.792335
Multiple myeloma（R11）	ZEBRA	Weighted median	14	-0.396877	0.17048	0.0199124	-0.731018	-0.0627358	0.672417	0.481419	0.939192	0.0497809
Multiple myeloma（R11）	ZEBRA	Robust adjusted profile score (RAPS)	14	-0.174917	0.144373	0.225679	-0.457888	0.108054	0.839527	0.632618	1.11411	0.389452
Multiple myeloma（R11）	ZEBRA	Constrained maximum likelihood	14	-0.175919	0.160322	0.272517	-0.49015	0.138312	0.838686	0.612534	1.14833	0.3486
Multiple myeloma（R10）	AEB-IgG	Inverse variance weighted	23	-0.667233	0.736211	0.364774	-2.11021	0.775741	0.513127	0.121213	2.1722	0.455967
Multiple myeloma（R10）	AEB-IgG	MR Egger	23	-3.65343	1.73066	0.0469328	-7.04552	-0.261344	0.0259021	0.000871303	0.770016	0.184681
Multiple myeloma（R10）	AEB-IgG	Weighted median	23	-0.562385	0.968513	0.561464	-2.46067	1.3359	0.569848	0.0853776	3.80342	0.70183
Multiple myeloma（R10）	AEB-IgG	Robust adjusted profile score (RAPS)	23	-0.681881	0.802833	0.39569	-2.25543	0.891672	0.505665	0.104828	2.4392	0.494613
Multiple myeloma（R10）	AEB-IgG	Constrained maximum likelihood	23	-0.571254	0.776109	0.461701	-2.09243	0.94992	0.564817	0.123387	2.5855	0.577127
Multiple myeloma（R10）	EAD	Inverse variance weighted	10	-0.0409032	0.206919	0.843298	-0.446464	0.364658	0.959922	0.639887	1.44002	0.843298
Multiple myeloma（R10）	EAD	MR Egger	10	0.288758	0.552417	0.615334	-0.793978	1.37149	1.33477	0.452043	3.94124	0.800639
Multiple myeloma（R10）	EAD	Weighted median	10	0.0553366	0.262124	0.832803	-0.458427	0.569101	1.0569	0.632277	1.76668	0.832803
Multiple myeloma（R10）	EAD	Robust adjusted profile score (RAPS)	10	0.0654154	0.315046	0.835512	-0.552076	0.682906	1.0676	0.575754	1.97962	0.835512
Multiple myeloma（R10）	EAD	Constrained maximum likelihood	10	-0.0436018	0.207742	0.833758	-0.450777	0.363573	0.957335	0.637133	1.43846	0.833758
Multiple myeloma（R10）	EBNA-1	Inverse variance weighted	16	0.333319	0.1305	0.0106439	0.0775398	0.589098	1.39559	1.08063	1.80236	0.0532197
Multiple myeloma（R10）	EBNA-1	MR Egger	16	0.497073	0.257302	0.0738723	-0.00723922	1.00139	1.6439	0.992787	2.72205	0.184681
Multiple myeloma（R10）	EBNA-1	Weighted median	16	0.480081	0.176961	0.00666941	0.133237	0.826925	1.61621	1.14252	2.28628	0.033347
Multiple myeloma（R10）	EBNA-1	Robust adjusted profile score (RAPS)	16	0.373307	0.137998	0.0068271	0.102831	0.643784	1.45253	1.1083	1.90367	0.0341355
Multiple myeloma（R10）	EBNA-1	Constrained maximum likelihood	16	0.33365	0.164589	0.0426444	0.0110564	0.656244	1.39605	1.01112	1.92754	0.106611
Multiple myeloma（R10）	VCA-p18	Inverse variance weighted	16	0.361163	0.164925	0.028534	0.0379105	0.684415	1.435	1.03864	1.98261	0.0713349
Multiple myeloma（R10）	VCA-p18	MR Egger	16	0.011748	0.37081	0.975173	-0.71504	0.738536	1.01182	0.489172	2.09287	0.975173
Multiple myeloma（R10）	VCA-p18	Weighted median	16	0.521656	0.237273	0.02791	0.0566011	0.98671	1.68482	1.05823	2.6824	0.0697751
Multiple myeloma（R10）	VCA-p18	Robust adjusted profile score (RAPS)	16	0.375101	0.205419	0.0678456	-0.0275198	0.777722	1.45514	0.972855	2.17651	0.169614
Multiple myeloma（R10）	VCA-p18	Constrained maximum likelihood	16	0.4096	0.197552	0.0381366	0.022399	0.796802	1.50622	1.02265	2.21843	0.106611
Multiple myeloma（R10）	ZEBRA	Inverse variance weighted	14	-0.170827	0.143233	0.233004	-0.451563	0.109909	0.842967	0.636632	1.11618	0.388339
Multiple myeloma（R10）	ZEBRA	MR Egger	14	0.130042	0.271455	0.640511	-0.402011	0.662095	1.13888	0.668974	1.93885	0.800639
Multiple myeloma（R10）	ZEBRA	Weighted median	14	-0.186342	0.198871	0.348758	-0.57613	0.203445	0.829989	0.562069	1.22562	0.581264
Multiple myeloma（R10）	ZEBRA	Robust adjusted profile score (RAPS)	14	-0.15352	0.155226	0.322661	-0.457763	0.150724	0.857684	0.632697	1.16268	0.494613
Multiple myeloma（R10）	ZEBRA	Constrained maximum likelihood	14	-0.153875	0.165779	0.353307	-0.478801	0.171052	0.857379	0.619526	1.18655	0.577127
AEB-IgG	Multiple myeloma（R11）	Inverse variance weighted	8	0.000801253	0.00513794	0.876074	-0.00926911	0.0108716	1.0008	0.990774	1.01093	0.966969
EA-D	Multiple myeloma（R11）	Inverse variance weighted	8	0.00685515	0.023195	0.767578	-0.038607	0.0523173	1.00688	0.962129	1.05371	0.966969
EBNA-1	Multiple myeloma（R11）	Inverse variance weighted	3	0.0236425	0.0402304	0.556749	-0.0552091	0.102494	1.02392	0.946287	1.10793	0.966969
VCA-p18	Multiple myeloma（R11）	Inverse variance weighted	4	0.0192157	0.0297385	0.518178	-0.0390717	0.0775032	1.0194	0.961682	1.08059	0.966969
ZEBRA	Multiple myeloma（R11）	Inverse variance weighted	7	0.00103549	0.0250056	0.966969	-0.0479755	0.0500465	1.00104	0.953157	1.05132	0.966969
AEB-IgG	Multiple myeloma（R11）	MR Egger	8	-0.00323405	0.0129201	0.810697	-0.0285574	0.0220893	0.996771	0.971847	1.02234	0.933312
EA-D	Multiple myeloma（R11）	MR Egger	8	-0.0112348	0.0595011	0.856462	-0.127857	0.105387	0.988828	0.879979	1.11114	0.933312
EBNA-1	Multiple myeloma（R11）	MR Egger	3	0.151559	0.600255	0.84255	-1.02494	1.32806	1.16365	0.358818	3.77371	0.933312
VCA-p18	Multiple myeloma（R11）	MR Egger	4	0.0393962	0.062823	0.594639	-0.0837369	0.162529	1.04018	0.919673	1.17648	0.933312
ZEBRA	Multiple myeloma（R11）	MR Egger	7	-0.00512557	0.0582619	0.933312	-0.119319	0.109068	0.994888	0.887525	1.11524	0.933312
AEB-IgG	Multiple myeloma（R11）	Weighted median	8	8.84054e-06	0.00633209	0.998886	-0.0124021	0.0124197	1.00001	0.987675	1.0125	0.998886
EA-D	Multiple myeloma（R11）	Weighted median	8	0.0061207	0.0283473	0.829051	-0.04944	0.0616814	1.00614	0.951762	1.06362	0.998886
EBNA-1	Multiple myeloma（R11）	Weighted median	3	0.0284012	0.044965	0.52763	-0.0597302	0.116533	1.02881	0.942019	1.12359	0.998886
VCA-p18	Multiple myeloma（R11）	Weighted median	4	0.0287522	0.0351439	0.413285	-0.04013	0.0976343	1.02917	0.960665	1.10256	0.998886
ZEBRA	Multiple myeloma（R11）	Weighted median	7	0.00601128	0.0321612	0.85173	-0.0570247	0.0690472	1.00603	0.944571	1.07149	0.998886
AEB-IgG	Multiple myeloma（R11）	Robust adjusted profile score (RAPS)	8	0.000803449	0.00560886	0.886096	-0.0101899	0.0117968	1.0008	0.989862	1.01187	0.969441
EA-D	Multiple myeloma（R11）	Robust adjusted profile score (RAPS)	8	0.00691707	0.0252297	0.783959	-0.0425332	0.0563674	1.00694	0.958359	1.05799	0.969441
EBNA-1	Multiple myeloma（R11）	Robust adjusted profile score (RAPS)	3	0.0236492	0.044061	0.591449	-0.0627104	0.110009	1.02393	0.939215	1.11629	0.969441
VCA-p18	Multiple myeloma（R11）	Robust adjusted profile score (RAPS)	4	0.0192706	0.0324637	0.552777	-0.0443584	0.0828995	1.01946	0.956611	1.08643	0.969441
ZEBRA	Multiple myeloma（R11）	Robust adjusted profile score (RAPS)	7	0.00104462	0.0272676	0.969441	-0.0523999	0.0544892	1.00105	0.948949	1.056	0.969441
AEB-IgG	Multiple myeloma（R11）	Constrained maximum likelihood	8	0.00120837	0.00548897	0.825758	-0.00955001	0.0119668	1.00121	0.990495	1.01204	0.981718
EA-D	Multiple myeloma（R11）	Constrained maximum likelihood	8	0.009998	0.0245044	0.683267	-0.0380306	0.0580266	1.01005	0.962683	1.05974	0.981718
EBNA-1	Multiple myeloma（R11）	Constrained maximum likelihood	3	0.0278921	0.0395441	0.480598	-0.0496144	0.105399	1.02828	0.951596	1.11115	0.981718
VCA-p18	Multiple myeloma（R11）	Constrained maximum likelihood	4	0.0172926	0.0293132	0.55524	-0.0401612	0.0747464	1.01744	0.960635	1.07761	0.981718
ZEBRA	Multiple myeloma（R11）	Constrained maximum likelihood	7	0.000563537	0.0245919	0.981718	-0.0476365	0.0487636	1.00056	0.95348	1.04997	0.981718

## Sheet: Supplementary Table 5
Supplementary Table 5.MR-Egger intercept regression and MR Presso.
outcome	exposure	egger_intercept	se	pval(egger)	Global Test	Presso-pval
Multiple myeloma（R11）	AEB-IgG	0.0648054	0.0613378	0.302728	14.1409	0.936333
Multiple myeloma（R11）	EA-D	-0.0260023	0.0544126	0.645525	7.08767	0.773
Multiple myeloma（R11）	EBNA-1	-0.0319936	0.0393464	0.429758	20.3805	0.316
Multiple myeloma（R11）	VCA-p18	0.0426065	0.0504818	0.413933	24.2041	0.118333
Multiple myeloma（R11）	ZEBRA	-0.0691951	0.0378668	0.0926095	18.3988	0.341
Multiple myeloma（R10）	AEB-IgG	0.131773	0.0691149	0.070351	12.8364	0.960333
Multiple myeloma（R10）	EAD	-0.0440017	0.0679799	0.535582	13.086	0.325667
Multiple myeloma（R10）	EBNA-1	-0.0298602	0.040436	0.472437	16.2916	0.546
Multiple myeloma（R10）	VCA-p18	0.0480661	0.0457254	0.310978	17.8204	0.432333
Multiple myeloma（R10）	ZEBRA	-0.0555436	0.0425696	0.216438	14.1963	0.581
AEB-IgG	Multiple myeloma（R11）	0.00157486	0.00462647	0.745156	0.693491	0.999667
EA-D	Multiple myeloma（R11）	0.00699279	0.021181	0.752514	2.26115	0.976
EBNA-1	Multiple myeloma（R11）	-0.0353113	0.165327	0.866041
VCA-p18	Multiple myeloma（R11）	-0.00814007	0.0223215	0.750305	0.78451	0.940667
ZEBRA	Multiple myeloma（R11）	0.00233442	0.0199388	0.911355	2.13365	0.951667

## Sheet: Supplementary Table 6
Supplementary Table 6.heterogeneity test.
outcome	exposure	Q	Q_df	Q_pval
Multiple myeloma（R11）	AEB-IgG	13.1363	22	0.929289
Multiple myeloma（R11）	EA-D	5.36959	9	0.800974
Multiple myeloma（R11）	EBNA-1	17.5533	15	0.286876
Multiple myeloma（R11）	VCA-p18	20.312	14	0.120608
Multiple myeloma（R11）	ZEBRA	14.356	13	0.349262
Multiple myeloma（R10）	AEB-IgG	11.9273	22	0.958862
Multiple myeloma（R10）	EAD	10.3817	9	0.320478
Multiple myeloma（R10）	EBNA-1	13.5044	15	0.563401
Multiple myeloma（R10）	VCA-p18	15.54	15	0.413266
Multiple myeloma（R10）	ZEBRA	10.9466	13	0.615295
AEB-IgG	Multiple myeloma（R11）	0.548456	7	0.999249
EA-D	Multiple myeloma（R11）	1.64771	7	0.976751
EBNA-1	Multiple myeloma（R11）	0.0488404	2	0.975876
VCA-p18	Multiple myeloma（R11）	0.485609	3	0.922042
ZEBRA	Multiple myeloma（R11）	1.60844	6	0.951969

## Sheet: Supplementary Table 7
Supplementary Table 7. The results of the steiger test.
exposure	outcome	steiger_test_pval	steiger_test_direction
Multiple myeloma（R11）	AEB-IgG	2.52661e-110	TRUE
Multiple myeloma（R11）	EA-D	2.96272e-65	TRUE
Multiple myeloma（R11）	EBNA-1	4.96667e-156	TRUE
Multiple myeloma（R11）	VCA-p18	1.04251e-73	TRUE
Multiple myeloma（R11）	ZEBRA	4.73577e-137	TRUE
Multiple myeloma（R10）	AEB-IgG	3.08045e-110	TRUE
Multiple myeloma（R10）	EAD	5.89595e-64	TRUE
Multiple myeloma（R10）	EBNA-1	3.91018e-156	TRUE
Multiple myeloma（R10）	VCA-p18	1.57711e-92	TRUE
Multiple myeloma（R10）	ZEBRA	2.06795e-137	TRUE
AEB-IgG	Multiple myeloma（R11）	0.149506	TRUE
EA-D	Multiple myeloma（R11）	0.441261	TRUE
EBNA-1	Multiple myeloma（R11）	0.502673	TRUE
VCA-p18	Multiple myeloma（R11）	0.544827	TRUE
ZEBRA	Multiple myeloma（R11）	0.482303	TRUE

## Sheet: Supplementary Table 8
Supplementary Table 8. Looked for possible mediators from 731 Immune cell phenotype.
outcome	exposure	method	nsnp	b	se	pval	lo_ci	up_ci	or	or_lci95	or_uci95
Multiple myeloma（R11）	CD3 on CD28+ CD4+ T cell || id:ebi-a-GCST90001861	Inverse variance weighted	2	0.348288	0.0989356	0.000430978	0.154374	0.542202	1.41664	1.16693	1.71979
Multiple myeloma（R11）	CD28- CD8dim T cell Absolute Count || id:ebi-a-GCST90001663	Inverse variance weighted	2	-0.800814	0.232023	0.000557601	-1.25558	-0.346049	0.448963	0.284911	0.707478
Multiple myeloma（R11）	CD3 on T cell || id:ebi-a-GCST90001851	Inverse variance weighted	3	0.342206	0.103452	0.000940063	0.13944	0.544971	1.40805	1.14963	1.72456
Multiple myeloma（R11）	CD3 on CD45RA- CD4+ T cell || id:ebi-a-GCST90001845	Inverse variance weighted	3	0.285652	0.090572	0.0016112	0.108131	0.463174	1.33063	1.11419	1.58911
Multiple myeloma（R11）	CD3 on secreting CD4 regulatory T cell || id:ebi-a-GCST90001855	Inverse variance weighted	5	0.229037	0.0728157	0.00165839	0.0863184	0.371756	1.25739	1.09015	1.45028
Multiple myeloma（R11）	CD3 on CD39+ CD4+ T cell || id:ebi-a-GCST90001860	Inverse variance weighted	4	0.228337	0.0745652	0.00219682	0.0821892	0.374485	1.25651	1.08566	1.45424
Multiple myeloma（R11）	HLA DR on plasmacytoid Dendritic Cell || id:ebi-a-GCST90002105	Inverse variance weighted	8	-0.146475	0.0478941	0.00222587	-0.240348	-0.0526027	0.863747	0.786354	0.948757
Multiple myeloma（R11）	HLA DR on Dendritic Cell || id:ebi-a-GCST90002106	Inverse variance weighted	7	-0.16144	0.0534525	0.00252561	-0.266207	-0.0566734	0.850917	0.76628	0.944903
Multiple myeloma（R11）	CD4 on CD28+ CD4+ T cell || id:ebi-a-GCST90002062	Inverse variance weighted	2	-0.577727	0.194174	0.00292693	-0.958308	-0.197147	0.561172	0.383541	0.82107
Multiple myeloma（R11）	CD3 on CD28+ CD45RA+ CD8+ T cell || id:ebi-a-GCST90001864	Inverse variance weighted	4	0.230041	0.0782334	0.00327736	0.0767039	0.383379	1.25865	1.07972	1.46723
Multiple myeloma（R11）	CD62L on CD62L+ plasmacytoid Dendritic Cell || id:ebi-a-GCST90001832	Inverse variance weighted	3	0.383871	0.138203	0.00547637	0.112993	0.654749	1.46796	1.11962	1.92466
Multiple myeloma（R11）	HLA DR on myeloid Dendritic Cell || id:ebi-a-GCST90002104	Inverse variance weighted	6	-0.175843	0.0643294	0.00626695	-0.301928	-0.0497573	0.83875	0.739391	0.95146
Multiple myeloma（R11）	CD3 on Effector Memory CD4+ T cell || id:ebi-a-GCST90001843	Inverse variance weighted	2	0.314441	0.12597	0.0125548	0.0675396	0.561343	1.36949	1.06987	1.75302
Multiple myeloma（R11）	CD19 on memory B cell || id:ebi-a-GCST90001736	Inverse variance weighted	3	-0.273396	0.112975	0.0155219	-0.494827	-0.0519648	0.760791	0.609676	0.949362
Multiple myeloma（R11）	CD19 on CD24+ CD27+ B cell || id:ebi-a-GCST90001723	Inverse variance weighted	3	-0.24206	0.100778	0.016309	-0.439584	-0.0445361	0.785009	0.644304	0.956441
Multiple myeloma（R11）	CCR7 on naive CD4+ T cell || id:ebi-a-GCST90001907	Inverse variance weighted	4	-0.285447	0.119744	0.0171341	-0.520144	-0.0507495	0.751678	0.594435	0.950517
Multiple myeloma（R11）	CD25 on transitional B cell || id:ebi-a-GCST90001795	Inverse variance weighted	2	0.496542	0.218374	0.022977	0.0685293	0.924555	1.64303	1.07093	2.52075
Multiple myeloma（R11）	CD19 on IgD+ CD24+ B cell || id:ebi-a-GCST90001724	Inverse variance weighted	4	-0.228837	0.102019	0.0248909	-0.428794	-0.0288807	0.795458	0.651294	0.971532
Multiple myeloma（R11）	CD19 on IgD- CD38dim B cell || id:ebi-a-GCST90001735	Inverse variance weighted	4	-0.211067	0.094322	0.0252389	-0.395938	-0.0261957	0.80972	0.673049	0.974144
Multiple myeloma（R11）	CD3 on CD39+ secreting CD4 regulatory T cell || id:ebi-a-GCST90001856	Inverse variance weighted	3	0.243975	0.10988	0.0263929	0.0286106	0.459339	1.27631	1.02902	1.58303
Multiple myeloma（R11）	CD4 on CD39+ activated CD4 regulatory T cell || id:ebi-a-GCST90002067	Inverse variance weighted	3	-0.33452	0.151044	0.0267796	-0.630567	-0.0384733	0.715682	0.53229	0.962257
Multiple myeloma（R11）	CD19 on IgD+ CD24- B cell || id:ebi-a-GCST90001725	Inverse variance weighted	4	-0.249216	0.115761	0.031331	-0.476108	-0.0223237	0.779412	0.621196	0.977924
Multiple myeloma（R11）	IgD on IgD+ CD24+ B cell || id:ebi-a-GCST90001820	Inverse variance weighted	6	0.193093	0.0915967	0.0350243	0.0135634	0.372622	1.213	1.01366	1.45154
Multiple myeloma（R11）	CD39 on granulocyte || id:ebi-a-GCST90002033	Inverse variance weighted	2	0.608395	0.296233	0.0399982	0.0277772	1.18901	1.83748	1.02817	3.28383
Multiple myeloma（R11）	CD3 on Central Memory CD4+ T cell || id:ebi-a-GCST90001841	Inverse variance weighted	4	0.228024	0.11342	0.0443843	0.00572127	0.450327	1.25612	1.00574	1.56883
Multiple myeloma（R11）	IgD on IgD+ B cell || id:ebi-a-GCST90001827	Inverse variance weighted	2	0.178128	0.0893658	0.0462344	0.00297111	0.353285	1.19498	1.00298	1.42374
Multiple myeloma（R11）	CD80 on CD62L+ myeloid Dendritic Cell || id:ebi-a-GCST90002036	Inverse variance weighted	3	-0.31036	0.157162	0.0482933	-0.618397	-0.00232255	0.733183	0.538808	0.99768

## Sheet:  Supplementary Table 9
Supplementary Table 9.A two-step MR analysis of potential positive immune cell phenotype mediators
Step 1	exposure	outcome（mediator）	method	nsnp	b	se	pval	lo_ci	up_ci	or	or_lci95	or_uci95	Step 2	exposure（mediator）	outcome	method	nsnp	b	se	pval	lo_ci	up_ci	or	or_lci95	or_uci95
	EBNA-1	CD3 on CD28+ CD4+ T cell	Inverse variance weighted	3	0.0507359	0.148528	0.732659	-0.240379	0.341851	1.05204	0.786329	1.40755		CD3 on CD28+ CD4+ T cell	Multiple myeloma	Inverse variance weighted	2	0.348288	0.0989357	0.000430983	0.154374	0.542202	1.41664	1.16693	1.71979
	EBNA-1	CD28- CD8dim T cell Absolute Count	Inverse variance weighted (multiplicative random effects)	3	-0.0648504	0.251091	0.796195	-0.556989	0.427288	0.937208	0.572932	1.53309		CD28- CD8dim T cell Absolute Count	Multiple myeloma	Inverse variance weighted	2	-0.800814	0.232022	0.00055758	-1.25558	-0.34605	0.448963	0.284911	0.707477
	EBNA-1	CD3 on T cell	Inverse variance weighted	3	0.092682	0.147443	0.529614	-0.196306	0.38167	1.09711	0.821761	1.46473		CD3 on T cell	Multiple myeloma	Inverse variance weighted	3	0.342206	0.103452	0.000940084	0.13944	0.544971	1.40805	1.14963	1.72456
	EBNA-1	CD3 on CD45RA- CD4+ T cell	Inverse variance weighted	3	0.265264	0.18866	0.159712	-0.10451	0.635039	1.30378	0.900766	1.8871		CD3 on CD45RA- CD4+ T cell	Multiple myeloma	Inverse variance weighted	3	0.287927	0.0889586	0.00120944	0.113568	0.462286	1.33366	1.12027	1.5877
	EBNA-1	CD3 on secreting CD4 regulatory T cell	Inverse variance weighted	3	0.035862	0.154781	0.816775	-0.26751	0.339234	1.03651	0.765283	1.40387		CD3 on secreting CD4 regulatory T cell	Multiple myeloma	Inverse variance weighted	3	0.260474	0.080267	0.00117409	0.103151	0.417798	1.29755	1.10866	1.51861
	EBNA-1	CD3 on CD39+ CD4+ T cell || id:ebi-a-GCST90001860	Inverse variance weighted	3	-0.0460562	0.18354	0.801866	-0.405794	0.313682	0.954988	0.666447	1.36845		CD3 on CD39+ CD4+ T cell || id:ebi-a-GCST90001860	Multiple myeloma	Inverse variance weighted	4	0.228337	0.0745653	0.00219684	0.0821891	0.374485	1.25651	1.08566	1.45424
	EBNA-1	HLA DR on Dendritic Cell	Inverse variance weighted	2	-0.648164	0.275418	0.0186032	-1.18798	-0.108346	0.523005	0.304835	0.897317		HLA DR on Dendritic Cell	Multiple myeloma	Inverse variance weighted	7	-0.16144	0.0534526	0.00252564	-0.266207	-0.0566733	0.850917	0.76628	0.944903
	EBNA-1	CD4 on CD28+ CD4+ T cell	Inverse variance weighted (multiplicative random effects)	3	-0.530569	0.30585	0.0827876	-1.13003	0.0688969	0.58827	0.323022	1.07133		CD4 on CD28+ CD4+ T cell	Multiple myeloma	Inverse variance weighted	2	-0.577727	0.194174	0.00292696	-0.958308	-0.197146	0.561173	0.383541	0.821071
	EBNA-1	CD3 on CD28+ CD45RA+ CD8+ T cell	Inverse variance weighted	3	0.106585	0.200909	0.595756	-0.287196	0.500365	1.11247	0.750365	1.64932		CD3 on CD28+ CD45RA+ CD8+ T cell	Multiple myeloma	Inverse variance weighted	3	0.132483	0.121302	0.274757	-0.105269	0.370234	1.14166	0.900082	1.44807
	EBNA-1	CD62L on CD62L+ plasmacytoid Dendritic Cell	Inverse variance weighted	3	0.184596	0.14126	0.191287	-0.0922734	0.461465	1.20273	0.911856	1.5864		CD62L on CD62L+ plasmacytoid Dendritic Cell	Multiple myeloma	Inverse variance weighted	2	-0.721965	0.221172	0.00109748	-1.15546	-0.288467	0.485797	0.314912	0.749411
	EBNA-1	HLA DR on myeloid Dendritic Cell	Inverse variance weighted	2	-0.721965	0.221172	0.00109748	-1.15546	-0.288467	0.485797	0.314912	0.749411		HLA DR on myeloid Dendritic Cell	Multiple myeloma	Inverse variance weighted	6	-0.175843	0.0643294	0.00626696	-0.301928	-0.0497573	0.83875	0.739391	0.95146
	EBNA-1	CD3 on Effector Memory CD4+ T cell	Inverse variance weighted	3	0.262538	0.148352	0.0767767	-0.0282309	0.553308	1.30023	0.972164	1.739		CD3 on Effector Memory CD4+ T cell	Multiple myeloma	Inverse variance weighted	2	0.313794	0.125928	0.0127079	0.0669752	0.560613	1.36861	1.06927	1.75175
	EBNA-1	CD19 on memory B cell	Inverse variance weighted	3	-0.0610523	0.134999	0.651093	-0.32565	0.203545	0.940774	0.722058	1.22574		CD19 on memory B cell	Multiple myeloma	Inverse variance weighted	3	-0.273396	0.112975	0.015522	-0.494828	-0.0519647	0.760791	0.609676	0.949362
	EBNA-1	CD19 on CD24+ CD27+ B cell	Inverse variance weighted	3	-0.102957	0.135094	0.445992	-0.367741	0.161827	0.902166	0.692297	1.17566		CD19 on CD24+ CD27+ B cell	Multiple myeloma	Inverse variance weighted	3	-0.24206	0.100778	0.0163091	-0.439584	-0.044536	0.785009	0.644304	0.956441
	EBNA-1	CCR7 on naive CD4+ T cell	Inverse variance weighted	3	-0.051128	0.200259	0.798484	-0.443636	0.34138	0.950157	0.641699	1.40689		CCR7 on naive CD4+ T cell || id:ebi-a-GCST90001907	Multiple myeloma	Inverse variance weighted	4	-0.285446	0.119744	0.0171343	-0.520144	-0.050749	0.751679	0.594435	0.950517
	EBNA-1	CD25 on transitional B cell	Inverse variance weighted	3	-0.028883	0.133396	0.828582	-0.29034	0.232574	0.97153	0.748009	1.26184		CD25 on transitional B cell	Multiple myeloma	Inverse variance weighted	2	0.496542	0.218374	0.022977	0.0685294	0.924555	1.64303	1.07093	2.52075
	EBNA-1	CD19 on IgD+ CD24+ B cell	Inverse variance weighted	3	-0.117827	0.135446	0.384345	-0.383303	0.147648	0.888849	0.681607	1.1591		CD19 on IgD+ CD24+ B cell || id:ebi-a-GCST90001724	Multiple myeloma	Inverse variance weighted	4	-0.228837	0.102019	0.0248909	-0.428794	-0.0288807	0.795458	0.651294	0.971532
	EBNA-1	CD19 on IgD- CD38dim B cell	Inverse variance weighted	3	-0.217306	0.135059	0.107623	-0.482021	0.0474099	0.804684	0.617534	1.04855		CD19 on IgD- CD38dim B cell	Multiple myeloma	Inverse variance weighted	4	-0.211067	0.0943221	0.025239	-0.395938	-0.0261956	0.80972	0.673048	0.974145
	EBNA-1	CD3 on CD39+ secreting CD4 regulatory T cell	Inverse variance weighted	3	0.0568866	0.186124	0.75988	-0.307916	0.421689	1.05854	0.734977	1.52453		CD3 on CD39+ secreting CD4 regulatory T cell	Multiple myeloma	Inverse variance weighted	3	0.246274	0.101252	0.0150036	0.0478203	0.444727	1.27925	1.04898	1.56006
	EBNA-1	CD19 on IgD+ CD24- B cell	Inverse variance weighted	3	-0.0109928	0.133383	0.934317	-0.272424	0.250438	0.989067	0.761531	1.28459		CD19 on IgD+ CD24- B cell || id:ebi-a-GCST90001725	Multiple myeloma	Inverse variance weighted	4	-0.249216	0.115761	0.0313309	-0.476109	-0.0223239	0.779411	0.621196	0.977923
	EBNA-1	IgD on IgD+ CD24+ B cell	Inverse variance weighted	3	0.11168	0.149188	0.454107	-0.180728	0.404087	1.11815	0.834662	1.49793		IgD on IgD+ CD24+ B cell || id:ebi-a-GCST90001820	Multiple myeloma	Inverse variance weighted	6	0.193092	0.0915966	0.0350245	0.0135632	0.372622	1.21299	1.01366	1.45154
	EBNA-1	CD39 on granulocyte	Inverse variance weighted	3	-0.223143	0.179661	0.21423	-0.575278	0.128993	0.800001	0.562548	1.13768		CD39 on granulocyte || id:ebi-a-GCST90002033	Multiple myeloma	Inverse variance weighted	2	0.608393	0.296234	0.0399988	0.0277751	1.18901	1.83748	1.02816	3.28383
	EBNA-1	CD3 on Central Memory CD4+ T cell	Inverse variance weighted	3	0.22719	0.214032	0.288474	-0.192313	0.646693	1.25507	0.825048	1.90922		CD3 on Central Memory CD4+ T cell	Multiple myeloma	Inverse variance weighted	4	0.230077	0.108949	0.0347047	0.0165371	0.443617	1.2587	1.01667	1.55833
	EBNA-1	IgD on IgD+ B cell	Inverse variance weighted	3	0.0684113	0.158776	0.666565	-0.242789	0.379612	1.07081	0.784437	1.46172		IgD on IgD+ B cell	Multiple myeloma	Inverse variance weighted	2	0.178128	0.0893658	0.0462344	0.00297111	0.353285	1.19498	1.00298	1.42374	0.812659
	EBNA-1	CD80 on CD62L+ myeloid Dendritic Cell	Inverse variance weighted	3	-0.29439	0.212939	0.166816	-0.711751	0.12297	0.744986	0.490784	1.13085		CD80 on CD62L+ myeloid Dendritic Cell || id:ebi-a-GCST90002036	Multiple myeloma	Inverse variance weighted	3	-0.31036	0.157162	0.0482933	-0.618397	-0.00232255	0.733183	0.538808	0.99768	0.813663
